# Supplementary material for: Analysis of the Basidiomycete Coprinopsis cinerea Reveals Conservation of the Core Meiotic Expression Program over Half a Billion Years of Evolution
Source: PLoS Genet. 2010 Sep 23;6(9):e1001135. doi: 10.1371/journal.pgen.1001135 (PMC2944786; doi:10.1371/journal.pgen.1001135)
Supplement: Table S1 — C. cinerea probe and comparative data. Probe IDs, C. cinerea genes, and S. cerevisiae and S. pombe unique orthologs are indicated for all C. cinerea array probes. In addition, C. cinerea cluster numbers, genes induced on entry to meiosis in the three species as well as correlation coefficients are shown. As some genes are represented more than once on the array, probes used in comparative analyses are also indicated. In addition, gene names and putative functions of genes in the following categories are listed under separate tabs: MF_co-induced, MF_non_co-induced, NKMF_co-induced, NKMF_co-regulated. (3.18 MB XLS) [file pgen.1001135.s003.xls]

## Sheet: Table S1
Table S1: C. cinerea probe and comparative data
Probe IDs, C.cinerea genes, and S. cerevisiae and S. pombe unique orthologs are indicated for all C. cinerea array probes. In addition, C. cinerea cluster numbers, genes induced on entry to meiosis in the three species as well as correlation coefficients are shown. As some genes are represented more than once on the array, probes used in comparative analyses are also indicated.
C. cinerea oligo ID	C. cinerea gene	C. cinerea Stajich prediction	S. pombe gene	S. cerevisiae gene	S. cerevisiae name	S. cerevisiae function	Meiotic function	Significantly changing during C. cinerea meiosis	C. cinerea meiotic cluster	Meiosis specific in C. cinerea	Dikaryon specific in C. cinerea	Significantly meiotically induced (Ccin)	Significantly meiotically repressed (Ccin)	Meiotically induced (Scer)	Meiotically induced (Spom)	Ortholog in all 3 species	Used for comparative induction analysis	Meiotically induced in all three species	Used for correlation profile analysis (orthologs and data in all 3 species, significantly changing during meiosis in ccin)	Gene represented by >1 oligo	Ccin to Spom correlation coefficent	Ccin to Scer correlation coefficent	Scer to Spom correlation coefficent
CC_OL_001_A01		blank
CC_OL_001_A02	CC1G_02843	CC_G_04508						1	9				1							1
CC_OL_001_A03	CC1G_06281	CC_G_06189	SPBC25H2.07	YMR260C	TIF11	Translation initiation factor eIF1A, essential protein that forms a complex with Sui1p (eIF1) and the 40S ribosomal subunit and scans for the start codon; C-terminus associates with Fun12p (eIF5B); N terminus interacts with eIF2 and eIF3		1	6							1				1	0.385428	0.741561	0.845035
CC_OL_001_A04	CC1G_01746	CC_G_00479						1	6			1								1
CC_OL_001_A05	CC1G_03575	CC_G_03717										1
CC_OL_001_A06	CC1G_10838	CC_G_02843	SPAC110.03	YLR229C	CDC42	Small rho-like GTPase, essential for establishment and maintenance of cell polarity; mutants have defects in the organization of actin and septins								1	1	1				1	0.990226	0.764111	0.798135
CC_OL_001_A07	CC1G_10511	CC_G_07501										1								1
CC_OL_001_A08	CC1G_08613	CC_G_00748	SPBC16G5.02c	YCR036W	RBK1	Putative ribokinase						1		1	1	1	1	1			0.502569	-0.014772	-0.831008
CC_OL_001_A09	CC1G_02269	CC_G_03003	SPAC683.02c									1								1	-0.100732
CC_OL_001_A10	CC1G_01764	CC_G_00538		YDR058C	TGL2	Protein with lipolytic activity towards triacylglycerols and diacylglycerols when expressed in E. coli; role in yeast lipid degradation is unclear						1										0.193586
CC_OL_001_A11	CC1G_02270	CC_G_03017	SPAC13C5.01c	YGR135W	PRE9	Alpha 3 subunit of the 20S proteasome, the only nonessential 20S subunit; may be replaced by the alpha 4 subunit (Pre6p) under stress conditions to create a more active proteasomal isoform		1	5				1	1	1	1	1		1		0.946355	0.826725	0.818497
CC_OL_001_A12	CC1G_03340	CC_G_04267								1		1								1
CC_OL_001_A13	CC1G_05058	CC_G_07710										1								1
CC_OL_001_A14	CC1G_11987	CC_G_03100	SPBC887.07	YKL170W	MRPL38	Mitochondrial ribosomal protein of the large subunit; appears as two protein spots (YmL34 and YmL38) on two-dimensional SDS gels		1	4			1				1	1		1		0.496131	-0.711344	-0.762843
CC_OL_001_A15	CC1G_15333	CC_A_06442	SPAC25H1.07	YCL045C		Protein of unknown function; green fluorescent protein (GFP)-fusion protein localizes to the ER; interacts with Gal80p; YCL045C is not an essential gene						1		1		1	1			1	0.77945	-0.264803	-0.0973237
CC_OL_001_A16	CC1G_01230	CC_G_00397									1		1							1
CC_OL_001_A17	CC1G_06306	CC_G_06229											1
CC_OL_001_A18	CC1G_07740	CC_G_09784						1	9				1
CC_OL_001_A19	CC1G_10036	CC_G_04939	SPAPB1A10.15	YLR242C	ARV1	Protein functioning in transport of glycosylphosphatidylinositol intermediates into the ER lumen; required for normal intracellular sterol distribution and for sphingolipid metabolism; similar to Nup120p and C. elegans R05H5.5 protein						1		1	1	1	1	1			-0.703159	-0.75759	0.127943
CC_OL_001_A20	CC1G_06530	CC_G_08706								1		1								1
CC_OL_001_A21	CC1G_00324	CC_G_02545										1
CC_OL_001_A22	CC1G_04388	CC_G_01791						1	3			1								1
CC_OL_001_A23	CC1G_12016	CC_G_05499	SPAC29A4.06c									1			1					1	-0.117386
CC_OL_001_A24	CC1G_12573							1	8											1
CC_OL_001_B01	CC1G_01379	CC_G_01983	SPBC21B10.04c	YER072W	VTC1	Vacuolar transporter chaperon (VTC) involved in distributing V-ATPase and other membrane proteins; together with other VTC proteins, forms a heterotetrameric complex that associates with the SNARE Nyv1p and the V0 sector of the V-ATPase		1	8			1		1	1	1				1	-0.0682954	-0.719966	0.248427
CC_OL_001_B02	CC1G_12266	CC_G_11351																		1
CC_OL_001_B03	CC1G_01957	CC_G_06881
CC_OL_001_B04	CC1G_03728	CC_G_06403	SPAC4F8.03	YLR022C	SDO1	Essential protein involved in 60S ribosome maturation; ortholog of the human protein (SBDS) responsible for autosomal recessive Shwachman-Bodian-Diamond Syndrome; highly conserved across archae and eukaryotes		1	3							1	1		1		0.278217	0.577341	-0.102352
CC_OL_001_B05	CC1G_03550	CC_G_03707								1		1
CC_OL_001_B06	CC1G_10249	CC_A_08965											1							1
CC_OL_001_B07	CC1G_03774	CC_G_06420	SPAC22F3.08c	YGL171W	ROK1	ATP-dependent RNA helicase of the DEAD box family; required for 18S rRNA synthesis		1	3			1				1	1		1		-0.576939	-0.994946	0.628646
CC_OL_001_B08	CC1G_06416	CC_G_00990	SPAC56F8.11	YLR066W	SPC3	Subunit of signal peptidase complex (Spc1p, Spc2p, Spc3p, Sec11p), which catalyzes cleavage of N-terminal signal sequences of proteins targeted to the secretory pathway; homologous to mammalian SPC22/23		1	4			1		1		1	1		1		0.940734	0.853566	0.662908
CC_OL_001_B09	CC1G_03669	CC_G_06369						1	3			1								1
CC_OL_001_B10	CC1G_03564	CC_G_03713										1
CC_OL_001_B11	CC1G_05756	CC_G_04889						1	4			1								1
CC_OL_001_B12	CC1G_01098	CC_G_00240						1	9				1
CC_OL_001_B13	CC1G_08103	CC_A_04431																		1
CC_OL_001_B14	CC1G_07515	CC_G_00857						1	7			1
CC_OL_001_B15	CC1G_00209	CC_G_02291	SPAC18B11.04	YDR373W	FRQ1	N-myristoylated calcium-binding protein that may have a role in intracellular signaling through its regulation of the phosphatidylinositol 4-kinase Pik1p; member of the recoverin/frequenin branch of the EF-hand superfamily						1			1	1	1				-0.957086	-0.771638	0.60962
CC_OL_001_B16	CC1G_10928	CC_G_09034	SPAC27E2.03c	YBR025C	OLA1	P-loop ATPase with similarity to human OLA1 and bacterial YchF; identified as specifically interacting with the proteasome; protein levels are induced by hydrogen peroxide		1	3			1				1	1		1		-0.634776	-0.929451	0.860451
CC_OL_001_B17	CC1G_00946	CC_G_12221	SPAC6F6.10c	YNR035C	ARC35	Subunit of the ARP2/3 complex, which is required for the motility and integrity of cortical actin patches; required for cortical localization of calmodulin		1	2			1		1	1	1	1	1	1	1	-0.3404	0.491521	0.502341
CC_OL_001_B18	CC1G_15553	CC_A_07530	SPBC582.10c									1								1	-0.744156
CC_OL_001_B19	CC1G_01784	CC_G_00461
CC_OL_001_B20	CC1G_00319	CC_G_02243	SPBC211.07c	YEL012W	UBC8	Ubiquitin-conjugating enzyme that negatively regulates gluconeogenesis by mediating the glucose-induced ubiquitination of fructose-1,6-bisphosphatase (FBPase); cytoplasmic enzyme that catalyzes the ubiquitination of histones in vitro							1	1	1	1	1				0.579577	0.125916	0.256097
CC_OL_001_B21	CC1G_09834	CC_G_08165								1		1								1
CC_OL_001_B22	CC1G_01434	CC_G_02136	SPAC22H10.08									1								1	0.777281
CC_OL_001_B23	CC1G_10542	CC_G_07476						1	3			1
CC_OL_001_B24	CC1G_11930	CC_G_08625										1								1
CC_OL_001_C01	CC1G_04678	CC_A_05006
CC_OL_001_C02	CC1G_14191	CC_G_06910						1	3				1							1
CC_OL_001_C03	CC1G_08573	CC_G_00779											1							1
CC_OL_001_C04	CC1G_03855	CC_A_08026	SPAC806.07	YKL067W	YNK1	Nucleoside diphosphate kinase, catalyzes the transfer of gamma phosphates from nucleoside triphosphates, usually ATP, to nucleoside diphosphates by a mechanism that involves formation of an autophosphorylated enzyme intermediate							1		1	1	1			1	-0.405435	0.50625	-0.974408
CC_OL_001_C05	CC1G_02182	CC_G_07675																		1
CC_OL_001_C06	CC1G_08748	CC_G_11582										1								1
CC_OL_001_C07	CC1G_06725	CC_G_07947						1	4			1								1
CC_OL_001_C08	CC1G_03506	CC_G_03653										1
CC_OL_001_C09	CC1G_02516	CC_G_08422																		1
CC_OL_001_C10	CC1G_10100	CC_G_11827						1	7				1							1
CC_OL_001_C11	CC1G_12051	CC_G_05256	SPCC320.08					1	1			1			1						-0.477277
CC_OL_001_C12	CC1G_00735	CC_G_01528																		1
CC_OL_001_C13	CC1G_13586	CC_G_01754																		1
CC_OL_001_C14	CC1G_11778	CC_G_05233						1	3			1								1
CC_OL_001_C15	CC1G_06717	CC_G_07957						1	4			1								1
CC_OL_001_C16	CC1G_08799	CC_G_03522																		1
CC_OL_001_C17	CC1G_04355	CC_A_01538						1	4			1								1
CC_OL_001_C18	CC1G_02346	CC_G_02964	SPBC543.10												1					1	-0.698502
CC_OL_001_C19	CC1G_12415	CC_G_08012								1		1								1
CC_OL_001_C20	CC1G_04396	CC_A_01520						1	2			1								1
CC_OL_001_C21	CC1G_02181	CC_G_07674									1		1							1
CC_OL_001_C22	CC1G_05005	CC_G_07786						1	3			1
CC_OL_001_C23	CC1G_08572	CC_G_00767											1							1
CC_OL_001_C24	CC1G_10341	CC_G_12519								1		1								1
CC_OL_001_D01	CC1G_02388	CC_G_03070								1		1
CC_OL_001_D02	CC1G_14840	CC_G_11999										1
CC_OL_001_D03	CC1G_09529	CC_G_05026								1		1								1
CC_OL_001_D04	CC1G_07540	CC_G_00868						1	4			1								1
CC_OL_001_D05	CC1G_06424	CC_G_00927	SPAC20G4.05c	YPL222W		Putative protein of unknown function; the authentic, non-tagged protein is detected in highly purified mitochondria in high-throughput studies								1	1	1	1				0.819562	-0.239611	-0.453831
CC_OL_001_D06	CC1G_03234	CC_G_01061	SPAC22H10.04	YNR032W	PPG1	Putative serine/threonine protein phosphatase, required for glycogen accumulation; interacts with Tap42p, which binds to and regulates other protein phosphatases		1	4			1		1	1	1	1	1	1		0.652594	-0.385568	-0.364893
CC_OL_001_D07	CC1G_07379	CC_G_09275								1		1								1
CC_OL_001_D08	CC1G_10547	CC_A_06314	SPBC19F8.02					1	4			1								1	0.437546
CC_OL_001_D09	CC1G_07331	CC_G_09842						1	7
CC_OL_001_D10	CC1G_00096	CC_G_02427	SPBC3E7.14	YPR182W	SMX3	Core Sm protein Sm F; part of heteroheptameric complex (with Smb1p, Smd1p, Smd2p, Smd3p, Sme1p, and Smx2p) that is part of the spliceosomal U1, U2, U4, and U5 snRNPs; homolog of human Sm F								1		1				1			0.05541
CC_OL_001_D11	CC1G_14155	CC_G_09690	SPBC30D10.12c	YGR215W	RSM27	Mitochondrial ribosomal protein of the small subunit				1		1			1	1	1				-0.168746	0.564457	0.128427
CC_OL_001_D12	CC1G_08358	CC_G_08121											1
CC_OL_001_D13	CC1G_02887	CC_G_04489	SPAC3A11.08				1	1	5						1					1	-0.899295
CC_OL_001_D14	CC1G_02801	CC_G_04531										1								1
CC_OL_001_D15	CC1G_02768	CC_G_04554										1								1
CC_OL_001_D16	CC1G_02850	CC_G_04615										1
CC_OL_001_D17	CC1G_02851	CC_G_04616										1								1
CC_OL_001_D18	CC1G_02883	CC_G_04628
CC_OL_001_D19	CC1G_04419	CC_G_01716						1	4			1								1
CC_OL_001_D20	CC1G_13602	CC_G_01720	SPCC736.09c							1		1			1						0.821737
CC_OL_001_D21	CC1G_04382	CC_A_01526																		1
CC_OL_001_D22	CC1G_04334	CC_G_01767								1		1
CC_OL_001_D23	CC1G_04344	CC_G_01775	SPAC5D6.04	YBR287W		Protein of unknown function; green fluorescent protein (GFP)-fusion protein localizes to the ER; YBR287W is not an essential gene						1			1	1	1			1	-0.700606	-0.381296	0.0149813
CC_OL_001_D24	CC1G_04353	CC_G_01778	SPCC569.08c	YDR408C	ADE8	Phosphoribosyl-glycinamide transformylase, catalyzes a step in the 'de novo' purine nucleotide biosynthetic pathway		1	3	1		1				1	1		1	1	0.799099	0.468598	0.14254
CC_OL_001_E01	CC1G_04394	CC_G_01794	SPBC3B9.18c	YGR020C	VMA7	Subunit F of the eight-subunit V1 peripheral membrane domain of vacuolar H+-ATPase (V-ATPase), an electrogenic proton pump found throughout the endomembrane system; required for the V1 domain to assemble onto the vacuolar membrane					1		1	1	1	1				1			-0.0378309
CC_OL_001_E02	CC1G_04427	CC_G_01806	SPBC36.05c	YNL330C	RPD3	Histone deacetylase; regulates transcription and silencing; plays a role in regulating Ty1 transposition	1	1	4			1		1		1	1		1		0.905356	0.692937	0.82019
CC_OL_001_E03											1		1
CC_OL_001_E04	CC1G_13194	CC_G_09519	SPCC70.03c	YLR142W	PUT1	Proline oxidase, nuclear-encoded mitochondrial protein involved in utilization of proline as sole nitrogen source; PUT1 transcription is induced by Put3p in the presence of proline and the absence of a preferred nitrogen source		1	8						1	1	1		1		-0.851167	-0.0783163	-0.344186
CC_OL_001_E05	CC1G_13220	CC_G_04637						1	3			1
CC_OL_001_E06	CC1G_12192	CC_G_08643	SPAC9E9.07c	YFL005W	SEC4	Secretory vesicle-associated Rab GTPase essential for exocytosis; associates with the exocyst component Sec15p and may regulate polarized delivery of transport vesicles to the exocyst at the plasma membrane									1	1	1			1	-0.60666	0.134445	0.453312
CC_OL_001_E07	CC1G_13618	CC_G_01681										1								1
CC_OL_001_E08	CC1G_11223	CC_G_01683	SPCC830.08c	YPR028W	YOP1	Membrane protein that interacts with Yip1p to mediate membrane traffic; overexpression results in cell death and accumulation of internal cell membranes; regulates vesicular traffic in stressed cells						1			1	1	1			1	-0.667238	0.198171	0.188377
CC_OL_001_E09	CC1G_11224	CC_G_01684	SPAC922.05c					1	9			1								1	-0.687247
CC_OL_001_E10	CC1G_10279	CC_G_02684																		1
CC_OL_001_E11	CC1G_10276	CC_G_02686	SPCC962.03c	YNL189W	SRP1	Karyopherin alpha homolog, forms a dimer with karyopherin beta Kap95p to mediate import of nuclear proteins, binds the nuclear localization signal of the substrate during import; may also play a role in regulation of protein degradation		1	4			1		1	1	1				1	-0.915579	0.899238	-0.822522
CC_OL_001_E12	CC1G_13210	CC_G_06504	SPBC1711.10c	YBR170C	NPL4	Endoplasmic reticulum and nuclear membrane protein, forms a complex with Cdc48p and Ufd1p that recognizes ubiquitinated proteins in the endoplasmic reticulum and delivers them to the proteasome for degradation						1		1		1				1	-0.745099	0.519939	-0.52692
CC_OL_001_E13	CC1G_10538	CC_G_07478	SPAC644.14c	YER095W	RAD51	Strand exchange protein, forms a helical filament with DNA that searches for homology; involved in the recombinational repair of double-strand breaks in DNA during vegetative growth and meiosis; homolog of Dmc1p and bacterial RecA protein	1					1		1	1	1	1	1		1	0.829305	0.269565	-0.118798
CC_OL_001_E14	CC1G_10525	CC_G_07486											1
CC_OL_001_E15	CC1G_10519	CC_G_07505										1								1
CC_OL_001_E16	CC1G_10541	CC_G_07514										1
CC_OL_001_E17	CC1G_13637	CC_G_03497											1
CC_OL_001_E18	CC1G_12659		SPAC959.02	YBL050W	SEC17	Peripheral membrane protein required for vesicular transport between ER and Golgi and for the 'priming' step in homotypic vacuole fusion, part of the cis-SNARE complex; has similarity to alpha-SNAP									1	1	1			1	-0.360306	0.122618	0.839879
CC_OL_001_E19	CC1G_11300	CC_G_11851	SPBC16D10.08c	YLL026W	HSP104	Heat shock protein that cooperates with Ydj1p (Hsp40) and Ssa1p (Hsp70) to refold and reactivate previously denatured, aggregated proteins; responsive to stresses including: heat, ethanol, and sodium arsenite; involved in [PSI+] propagation							1		1	1	1				0.852496	0.490922	0.7367
CC_OL_001_E20	CC1G_11288	CC_G_11858						1	4			1
CC_OL_001_E21	CC1G_06762	CC_G_07928	SPBC9B6.04c	YOR187W	TUF1	Mitochondrial translation elongation factor Tu; comprises both GTPase and guanine nucleotide exchange factor activities, while these activities are found in separate proteins in S. pombe and humans						1				1	1				0.652278	-0.391922	-0.907612
CC_OL_001_E22	CC1G_13648	CC_A_06694	SPAC4H3.04c	YJR008W		Putative protein of unknown function; expression repressed by inosine and choline in an Opi1p-dependent manner; expression induced by mild heat-stress on a non-fermentable carbon source.						1			1	1	1			1	-0.625547	0.0677721	-0.600071
CC_OL_001_E23	CC1G_06740	CC_G_07965	SPBC16A3.08c	YLR150W	STM1	Protein required for optimal translation under nutrient stress; involved in TOR signaling pathway; binds G4 quadruplex and purine motif triplex nucleic acid; acts with Cdc13p to maintain telomere structure		1	4			1				1				1	0.320644	-0.307765	0.159088
CC_OL_001_E24	CC1G_06743	CC_G_07967										1
CC_OL_001_F01	CC1G_06744	CC_G_07968									1		1							1
CC_OL_001_F02	CC1G_13656	CC_G_07982																		1
CC_OL_001_F03	CC1G_06774	CC_G_07984
CC_OL_001_F04	CC1G_06803	CC_G_07908	SPCC364.02c								1		1		1
CC_OL_001_F05	CC1G_06811	CC_G_08002						1	3			1
CC_OL_001_F06	CC1G_03758	CC_A_05320	SPBC4C3.03	YHR025W	THR1	Homoserine kinase, conserved protein required for threonine biosynthesis; expression is regulated by the GCN4-mediated general amino acid control pathway						1				1				1	-0.0260309	0.723097	0.47549
CC_OL_001_F07	CC1G_03701	CC_G_06308											1
CC_OL_001_F08	CC1G_03707	CC_G_06390	SPAC1782.06c	YGR132C	PHB1	Subunit of the prohibitin complex (Phb1p-Phb2p), a 1.2 MDa ring-shaped inner mitochondrial membrane chaperone that stabilizes newly synthesized proteins; determinant of replicative life span; involved in mitochondrial segregation		1	2			1			1	1	1		1		-0.610247	0.382006	0.273947
CC_OL_001_F09	CC1G_03708	CC_G_06391		YNL016W	PUB1	Poly(A)+ RNA-binding protein, abundant mRNP-component protein that binds mRNA and is required for stability of a number of mRNAs; not reported to associate with polyribosomes							1							1		-0.354638
CC_OL_001_F10	CC1G_03710	CC_G_06392	SPBC405.04c	YML001W	YPT7	GTPase; GTP-binding protein of the rab family; required for homotypic fusion event in vacuole inheritance, for endosome-endosome fusion, similar to mammalian Rab7		1	3			1		1	1	1	1	1	1		-0.521501	0.288543	-0.744438
CC_OL_001_F11	CC1G_03730	CC_G_06404	SPBC1709.19c	YKL040C	NFU1	Protein involved in iron metabolism in mitochondria; similar to NifU, which is a protein required for the maturation of the Fe/S clusters of nitrogenase in nitrogen-fixing bacteria						1		1	1	1	1	1			0.21162	0.732052	0.190451
CC_OL_001_F12	CC1G_03733	CC_G_06406										1								1
CC_OL_001_F13	CC1G_01866	CC_G_00420	SPAC23D3.03c									1			1					1	-0.227993
CC_OL_001_F14	CC1G_01843	CC_G_00434	SPAC13G6.06c	YMR189W	GCV2	P subunit of the mitochondrial glycine decarboxylase complex, required for the catabolism of glycine to 5,10-methylene-THF; expression is regulated by levels of 5,10-methylene-THF in the cytoplasm						1				1	1			1	-0.965285	0.835501	-0.719832
CC_OL_001_F15	CC1G_01824	CC_G_00441	SPBC21C3.03	YPL109C		Putative protein of unknown function; the authentic, non-tagged protein is detected in highly purified mitochondria in high-throughput studies									1	1	1				-0.843992	0.33365	-0.145391
CC_OL_001_F16	CC1G_01679	CC_A_00428						1	4			1								1
CC_OL_001_F17	CC1G_13680	CC_G_00492	SPBC354.14c	YEL013W	VAC8	Phosphorylated vacuolar membrane protein that interacts with Atg13p, required for the cytoplasm-to-vacuole targeting (Cvt) pathway; interacts with Nvj1p to form nucleus-vacuole junctions						1		1	1	1				1	0.697126	-0.240881	0.432792
CC_OL_001_F18	CC1G_01666	CC_G_00494											1
CC_OL_001_F19	CC1G_01718	CC_G_00514						1	3			1								1
CC_OL_001_F20	CC1G_01740	CC_G_00524	SPAC22H10.12c	YER136W	GDI1	GDP dissociation inhibitor, regulates vesicle traffic in secretory pathways by regulating the dissociation of GDP from the Sec4/Ypt/rab family of GTP binding proteins		1	3					1	1	1	1		1		-0.83769	0.719944	-0.830587
CC_OL_001_F21	CC1G_01765	CC_G_00539										1
CC_OL_001_F22	CC1G_01770	CC_G_00541								1		1								1
CC_OL_001_F23	CC1G_01813	CC_G_00560	SPBC1215.01	YGR112W	SHY1	Mitochondrial inner membrane protein required for assembly of cytochrome c oxidase (complex IV); associates with complex IV assembly intermediates and complex III/complex IV supercomplexes; similar to human SURF1 involved in Leigh Syndrome		1	3							1	1		1		0.635146	0.518669	0.828584
CC_OL_001_F24	CC1G_01839	CC_A_00509										1								1
CC_OL_001_G01	CC1G_01861	CC_G_00567	SPBPB2B2.09c	YHR063C	PAN5	2-dehydropantoate 2-reductase, part of the pantothenic acid pathway, structurally homologous to E. coli panE						1		1		1	1				-0.288673	-0.173433	-0.827616
CC_OL_001_G02	CC1G_01864	CC_A_00517						1	6			1
CC_OL_001_G03	CC1G_06620	CC_G_05797		YPR006C	ICL2	2-methylisocitrate lyase of the mitochondrial matrix, functions in the methylcitrate cycle to catalyze the conversion of 2-methylisocitrate to succinate and pyruvate; ICL2 transcription is repressed by glucose and induced by ethanol		1	7					1								-0.903224
CC_OL_001_G04	CC1G_06592	CC_G_05817	SPAPB1A10.03									1								1	0.362077
CC_OL_001_G05	CC1G_06566	CC_G_05828						1	3	1		1
CC_OL_001_G06	CC1G_06582	CC_G_05865											1
CC_OL_001_G07	CC1G_13758	CC_A_01164						1	2			1								1
CC_OL_001_G08	CC1G_00634	CC_A_01177	SPCC338.14	YJR105W	ADO1	Adenosine kinase, required for the utilization of S-adenosylmethionine (AdoMet); may be involved in recycling adenosine produced through the methyl cycle		1	4							1	1		1	1	-0.940047	0.135822	-0.166633
CC_OL_001_G09	CC1G_00618	CC_A_01187								1		1
CC_OL_001_G10	CC1G_00616	CC_A_01189						1	1			1								1
CC_OL_001_G11	CC1G_00576	CC_A_01200		YKL150W	MCR1	Mitochondrial NADH-cytochrome b5 reductase, involved in ergosterol biosynthesis														1		-0.0737423
CC_OL_001_G12	CC1G_13742	CC_A_01206	SPAC3C7.11c	YAL058W	CNE1	Calnexin; integral membrane ER chaperone involved in folding and quality control of glycoproteins; chaperone activity is inhibited by Mpd1p, with which Cne1p interacts; 24% identical to mammalian calnexin; Ca+ binding not yet shown in yeast						1				1	1			1	0.923199	0.466623	0.215821
CC_OL_001_G13	CC1G_00552	CC_A_01208						1	3			1								1
CC_OL_001_G14	CC1G_00542	CC_A_01211										1								1
CC_OL_001_G15	CC1G_00527	CC_G_01381	SPBC25H2.12c	YJL111W	CCT7	Subunit of the cytosolic chaperonin Cct ring complex, related to Tcp1p, required for the assembly of actin and tubulins in vivo		1	4			1				1	1		1		-0.0582921	0.543362	-0.0419716
CC_OL_001_G16												1
CC_OL_001_G17	CC1G_00516	CC_G_01387																		1
CC_OL_001_G18	CC1G_13741	CC_G_01455		YBR208C	DUR1,2	Urea amidolyase, contains both urea carboxylase and allophanate hydrolase activities, degrades urea to CO2 and NH3; expression sensitive to nitrogen catabolite repression and induced by allophanate, an intermediate in allantoin degradation								1						1		-0.468985
CC_OL_001_G19	CC1G_00558	CC_A_01280						1	3			1								1
CC_OL_001_G20	CC1G_00577	CC_G_01466	SPAC24B11.06c	YLR113W	HOG1	Mitogen-activated protein kinase involved in osmoregulation via three independent osmosensors; mediates the recruitment and activation of RNA Pol II at Hot1p-dependent promoters; localization regulated by Ptp2p and Ptp3p	1									1				1	0.137389	-0.669316	0.37596
CC_OL_001_G21	CC1G_00611	CC_G_01486										1
CC_OL_001_G22	CC1G_00637	CC_A_01313	SPAC1687.06c					1	4			1								1	0.422104
CC_OL_001_G23	CC1G_00660	CC_G_01494						1	4			1								1
CC_OL_001_G24	CC1G_00718	CC_G_01520						1	8											1
CC_OL_001_H01	CC1G_00725	CC_G_01521						1	4			1								1
CC_OL_001_H02	CC1G_13780	CC_G_01526						1	8				1
CC_OL_001_H03	CC1G_08821	CC_G_03513						1	4			1								1
CC_OL_001_H04	CC1G_08775	CC_G_03541										1
CC_OL_001_H05	CC1G_09623	CC_G_07136						1	1				1
CC_OL_001_H06	CC1G_05985	CC_G_11664								1		1								1
CC_OL_001_H07	CC1G_06013	CC_G_11680										1
CC_OL_001_H08	CC1G_11141	CC_G_01823						1	3											1
CC_OL_001_H09	CC1G_11153	CC_G_01850	SPBC337.05c	YJL008C	CCT8	Subunit of the cytosolic chaperonin Cct ring complex, related to Tcp1p, required for the assembly of actin and tubulins in vivo		1	3			1		1		1	1		1		-0.236713	0.600487	0.138039
CC_OL_001_H10	CC1G_14120	CC_G_05890						1	3			1								1
CC_OL_001_H11	CC1G_04657	CC_G_05903						1	2	1		1								1
CC_OL_001_H12		CC_G_05935						1	3			1								1
CC_OL_001_H13	CC1G_14140	CC_A_09414	SPCP1E11.08	YER126C	NSA2	Protein constituent of 66S pre-ribosomal particles, contributes to processing of the 27S pre-rRNA		1	2			1			1	1	1		1	1	-0.41853	-0.0672146	0.489425
CC_OL_001_H14	CC1G_04501	CC_G_11232	SPBC725.09c	YCR009C	RVS161	Amphiphysin-like lipid raft protein; subunit of a complex (Rvs161p-Rvs167p) that regulates polarization of the actin cytoskeleton, endocytosis, cell polarity, cell fusion and viability following starvation or osmotic stress						1		1	1	1	1	1		1	-0.39371	-0.48728	-0.216156
CC_OL_001_H15	CC1G_04473	CC_G_11272
CC_OL_001_H16	CC1G_04483	CC_G_11278	SPAC4G8.13c	YNL027W	CRZ1	Transcription factor that activates transcription of genes involved in stress response; nuclear localization is positively regulated by calcineurin-mediated dephosphorylation								1	1	1	1				0.121464	0.652183	-0.584894
CC_OL_001_H17	CC1G_04494	CC_G_11282	SPBC18H10.07				1														-0.553536
CC_OL_001_H18	CC1G_04512	CC_G_11294						1	5			1								1
CC_OL_001_H19	CC1G_04523	CC_G_11296	SPAC222.14c	YOR165W	SEY1	Protein of unknown function, contains two predicted GTP-binding motifs GXXXXGKS and DXXG near the N-terminus, homolog of the Arabidopsis gene RHD3 (Root Hair Defective)						1				1	1				0.481815	0.103	0.798468
CC_OL_001_H20	CC1G_04524	CC_G_11297	SPAP7G5.03	YNL279W	PRM1	Pheromone-regulated multispanning membrane protein involved in membrane fusion during mating; predicted to have 5 transmembrane segments and a coiled coil domain; localizes to the shmoo tip; regulated by Ste12p							1	1	1	1	1				0.756644	-0.871497	-0.742497
CC_OL_001_H21	CC1G_09336	CC_G_07309										1
CC_OL_001_H22	CC1G_09323	CC_A_06184		YPR002W	PDH1	Mitochondrial protein that participates in respiration, induced by diauxic shift; homologous to E. coli PrpD, may take part in the conversion of 2-methylcitrate to 2-methylisocitrate								1						1		-0.765402
CC_OL_001_H23	CC1G_09303	CC_A_06191	SPCC576.08c	YGL123W	RPS2	Protein component of the small (40S) subunit, essential for control of translational accuracy; phosphorylation by C-terminal domain kinase I (CTDK-I) enhances translational accuracy; similar to E. coli S5 and rat S2 ribosomal proteins		1	2			1				1				1	0.242983	-0.359511	0.608172
CC_OL_001_H24	CC1G_09318	CC_G_07335						1	3	1		1								1
CC_OL_001_I01	CC1G_09329	CC_G_07341						1	6											1
CC_OL_001_I02	CC1G_09339	CC_G_07348						1	6				1
CC_OL_001_I03	CC1G_09342	CC_G_07350						1	5			1
CC_OL_001_I04	CC1G_09349	CC_G_07355
CC_OL_001_I05	CC1G_12089	CC_G_09685						1	4			1								1
CC_OL_001_I06	CC1G_11818	CC_G_09869										1								1
CC_OL_001_I07	CC1G_11833	CC_A_08318																		1
CC_OL_001_I08	CC1G_02051	CC_G_06780						1	3			1
CC_OL_001_I09	CC1G_02043	CC_G_06785											1
CC_OL_001_I10	CC1G_01999	CC_G_06802	SPAC27D7.06	YPR004C		Protein with similarity to mammalian electron transfer flavoprotein complex subunit ETF-alpha; interacts with yeast frataxin Yfh1p; null mutant displays increased frequency of mitochondrial genome loss (petite formation)						1				1	1				0.885892	-0.403961	-0.19756
CC_OL_001_I11	CC1G_01940	CC_G_06814	SPBC13E7.04	YDL004W	ATP16	Delta subunit of the central stalk of mitochondrial F1F0 ATP synthase, which is a large, evolutionarily conserved enzyme complex required for ATP synthesis; phosphorylated						1			1	1	1				-0.0398653	-0.523457	-0.657376
CC_OL_001_I12	CC1G_01923	CC_G_06821										1								1
CC_OL_001_I13	CC1G_01907	CC_G_06827						1	4			1
CC_OL_001_I14	CC1G_14172	CC_G_06844										1
CC_OL_001_I15	CC1G_01905	CC_G_06855										1								1
CC_OL_001_I16	CC1G_14181	CC_G_06876	SPCC553.07c									1			1					1	-0.0538805
CC_OL_001_I17	CC1G_14182	CC_G_06878											1
CC_OL_001_I18	CC1G_01961	CC_G_06883	SPCC18B5.03	YJL187C	SWE1	Protein kinase that regulates the G2/M transition by inhibition of Cdc28p kinase activity; localizes to the nucleus and to the daughter side of the mother-bud neck; homolog of S. pombe Wee1p; potential Cdc28p substrate	1	1	8					1	1	1	1		1		0.235872	-0.851829	0.284034
CC_OL_001_I19	CC1G_02009	CC_G_06905	SPBC887.12	YAL026C	DRS2	Aminophospholipid translocase (flippase) that maintains membrane lipid asymmetry in post-Golgi secretory vesicles; contributes to clathrin-coated vesicle formation and endocytosis; mutations in human homolog ATP8B1 result in liver disease						1			1	1	1			1	-0.384929	-0.380147	0.827886
CC_OL_001_I20	CC1G_02015	CC_G_06909										1
CC_OL_001_I21	CC1G_02036	CC_G_06916						1	7				1
CC_OL_001_I22	CC1G_07413	CC_A_07768																		1
CC_OL_001_I23	CC1G_07356	CC_G_09297	SPAC6B12.15	YMR116C	ASC1	G-protein beta subunit and guanine nucleotide dissociation inhibitor for Gpa2p; ortholog of RACK1 that inhibits translation; core component of the small (40S) ribosomal subunit; represses Gcn4p in the absence of amino acid starvation		1	4			1			0	1	1				0.617233
CC_OL_001_I24	CC1G_07394	CC_G_09314						1	3	1		1
CC_OL_001_J01	CC1G_07408	CC_G_09322										1								1
CC_OL_001_J02	CC1G_07412	CC_G_09325	SPAC6F6.06c	YLR084C	RAX2	N-glycosylated protein involved in the maintenance of bud site selection during bipolar budding; localization requires Rax1p		1	7			1		1		1	1		1	1	-0.399858	0.840038	-0.210036
CC_OL_001_J03	CC1G_14226	CC_G_10886
CC_OL_001_J04	CC1G_14225	CC_G_10887											1
CC_OL_001_J05	CC1G_11546	CC_G_10903										1
CC_OL_001_J06	CC1G_06891	CC_G_02731						1	8			1
CC_OL_001_J07	CC1G_06888	CC_G_02732											1							1
CC_OL_001_J08	CC1G_06880	CC_G_02736						1	9			1
CC_OL_001_J09	CC1G_06822	CC_G_02757						1	8	1		1
CC_OL_001_J10	CC1G_06820	CC_G_02765	SPBC2D10.12	YEL037C	RAD23	Protein with ubiquitin-like N terminus, recognizes and binds damaged DNA (with Rad4p) during nucleotide excision repair; regulates Rad4p levels, subunit of Nuclear Excision Repair Factor 2 (NEF2); homolog of human HR23A and HR23B proteins	1	1	5			1		1		1	1		1		-0.438303	-0.381174	0.58287
CC_OL_001_J11	CC1G_06838	CC_A_02399						1	9			1								1
CC_OL_001_J12	CC1G_06842	CC_A_02400		YIR027C	DAL1	Allantoinase, converts allantoin to allantoate in the first step of allantoin degradation; expression sensitive to nitrogen catabolite repression		1	8					1						1		-0.480054
CC_OL_001_J13	CC1G_03333	CC_G_01010									1		1							1
CC_OL_001_J14	CC1G_03304	CC_G_01030		YMR196W		Putative protein of unknown function; green fluorescent protein (GFP)-fusion protein localizes to the cytoplasm; YMR196W is not an essential gene						1		1						1		0.0431513
CC_OL_001_J15	CC1G_03299	CC_G_01033											1
CC_OL_001_J16	CC1G_03263	CC_G_01049	SPCC576.04	YNL305C		Putative protein of unknown function; green fluorescent protein (GFP)-fusion protein localizes to the vacuole; YNL305C is not an essential gene		1	8					1	1	1				1	-0.722652	0.538025	-0.824941
CC_OL_001_J17	CC1G_03217	CC_G_01072	SPBC19C7.11	YJR040W	GEF1	Chloride channel localized to late- or post-Golgi vesicles, involved in iron metabolism; highly homologous to voltage-gated chloride channels in vertebrates						1			1	1	1				-0.804592	0.753947	-0.914934
CC_OL_001_J18	CC1G_03206	CC_G_01078	SPCC970.10c	YDL074C	BRE1	E3 ubiquitin ligase for Rad6p, required for the ubiquitination of histone H2B, recruitment of Rad6p to promoter chromatin and subsequent methylation of histone H3 (on K4 and K79), contains RING finger domain								1		1				1			0.900581
CC_OL_001_J19	CC1G_03218	CC_G_01101						1	8			1								1
CC_OL_001_J20	CC1G_03237	CC_G_01109	SPAC25G10.03										1							1	-0.0230901
CC_OL_001_J21	CC1G_03269	CC_G_01123						1	4
CC_OL_001_J22	CC1G_14256	CC_G_01138						1	6	1		1								1
CC_OL_001_J23	CC1G_02391	CC_G_02946										1								1
CC_OL_001_J24	CC1G_02329	CC_G_02973											1
CC_OL_001_K01	CC1G_02286	CC_G_02994										1
CC_OL_001_K02	CC1G_14273	CC_G_03022										1
CC_OL_001_K03	CC1G_02298	CC_G_03031	SPBC3B9.06c	YNR007C	ATG3	E2-like enzyme involved in autophagy and the cytoplasm-to-vacuole targeting (Cvt) pathway; plays a role in formation of Atg8p-phosphatidylethanolamine conjugates, which are involved in membrane dynamics during autophagy and Cvt						1		1	1	1				1	-0.120881	-0.531641	-0.545628
CC_OL_001_K04	CC1G_02312	CC_G_03038	SPBC17G9.03c	YDR037W	KRS1	Lysyl-tRNA synthetase		1	3			1				1	1		1	1	0.149406	0.482201	0.0693894
CC_OL_001_K05	CC1G_02313	CC_G_03039										1
CC_OL_001_K06	CC1G_02394	CC_G_03072																		1
CC_OL_001_K07	CC1G_03972	CC_A_07642										1
CC_OL_001_K08	CC1G_04022	CC_G_09154
CC_OL_001_K09	CC1G_04039	CC_G_09164						1	7				1
CC_OL_001_K10	CC1G_09897	CC_G_10509	SPBC1604.07	YPL078C	ATP4	Subunit b of the stator stalk of mitochondrial F1F0 ATP synthase, which is a large, evolutionarily conserved enzyme complex required for ATP synthesis; phosphorylated									1	1	1				0.33712	0.375682	-0.720312
CC_OL_001_K11	CC1G_14799	CC_G_10510								1		1								1
CC_OL_001_K12	CC1G_09879	CC_G_10532	SPAC1565.08	YDL126C	CDC48	ATPase in ER, nuclear membrane and cytosol with homology to mammalian p97; in a complex with Npl4p and Ufd1p participates in retrotranslocation of ubiquitinated proteins from the ER into the cytosol for degradation by the proteasome						1		1		1	1				0.759203	-0.471968	0.135902
CC_OL_001_K13	CC1G_00963	CC_G_12012	SPBC1703.13c	YER053C	PIC2	Mitochondrial phosphate carrier, imports inorganic phosphate into mitochondria; functionally redundant with Mir1p but less abundant than Mir1p under normal conditions; expression is induced at high temperature						1			1	1	1			1	0.841162	0.157165	0.641553
CC_OL_001_K14	CC1G_00925	CC_G_12033		YIL140W	AXL2	Integral plasma membrane protein required for axial budding in haploid cells, localizes to the incipient bud site and bud neck; glycosylated by Pmt4p; potential Cdc28p substrate		1	7			1		1						1		0.133565
CC_OL_001_K15	CC1G_00882	CC_G_12043	SPAC227.07c	YGL190C	CDC55	Non-essential regulatory subunit B of protein phosphatase 2A, which has multiple roles in mitosis and protein biosynthesis; involved in regulation of mitotic exit; found in the nucleus of most cells, also at the bud neck and at the bud tip						1		1	1	1	1	1			0.099382	0.40968	-0.634095
CC_OL_001_K16	CC1G_00856	CC_G_12056										1								1
CC_OL_001_K17	CC1G_14823	CC_G_12063	SPBC1198.01										1		1						-0.65466
CC_OL_001_K18	CC1G_00749	CC_G_12119	SPAC11H11.06	YDL029W	ARP2	Essential component of the Arp2/3 complex, which is a highly conserved actin nucleation center required for the motility and integrity of actin patches; involved in endocytosis and membrane growth and polarity		1	1					1	1	1	1		1	1	-0.462592	0.83911	-0.0191289
CC_OL_001_K19	CC1G_00758	CC_G_12124									1	1	0
CC_OL_001_K20	CC1G_00821	CC_G_12153	SPAC5H10.08c	YIL145C	PAN6	Pantothenate synthase, also known as pantoate-beta-alanine ligase, required for pantothenic acid biosynthesis, deletion causes pantothenic acid auxotrophy, homologous to E. coli panC		1	9							1	1		1		-0.344457	0.365169	-0.480778
CC_OL_001_K21	CC1G_00843	CC_G_12165
CC_OL_001_K22	CC1G_00858	CC_G_12170										1								1
CC_OL_001_K23	CC1G_00862	CC_G_12173								1		1								1
CC_OL_001_K24	CC1G_00890	CC_G_12187								1		1
CC_OL_001_L01	CC1G_00913	CC_G_12202	SPAC27F1.09c	YMR288W	HSH155	U2-snRNP associated splicing factor that forms extensive associations with the branch site-3' splice site-3' exon region upon prespliceosome formation; similarity to the mammalian U2 snRNP-associated splicing factor SAP155						1			1	1	1			1	0.656973	0.0750568	0.708465
CC_OL_001_L02	CC1G_00971	CC_G_12234	SPAC16E8.13	YHL010C		Putative protein of unknown function, contains a zinc finger region and has homology to human BRAP2, which is a cytoplasmic protein that binds nuclear localization sequences						1		1		1	1				-0.148058	-0.88088	-0.240327
CC_OL_001_L03	CC1G_09031	CC_G_09891	SPBC11G11.01	YIL065C	FIS1	Mitochondrial outer membrane protein involved in membrane fission, required for localization of Dnm1p and Mdv1p during mitochondrial division; mediates ethanol-induced apoptosis and ethanol-induced mitochondrial fragmentation						1			1	1	1				0.884101	0.938913	0.870317
CC_OL_001_L04	CC1G_08990	CC_G_09908						1	4			1								1
CC_OL_001_L05	CC1G_08989	CC_G_09910	SPBC16D10.06	YGL255W	ZRT1	High-affinity zinc transporter of the plasma membrane, responsible for the majority of zinc uptake; transcription is induced under low-zinc conditions by the Zap1p transcription factor						1				1	1			1	-0.903431	0.174702	0.0680023
CC_OL_001_L06	CC1G_09000	CC_A_08356	SPAC14C4.14	YBL099W	ATP1	Alpha subunit of the F1 sector of mitochondrial F1F0 ATP synthase, which is a large, evolutionarily conserved enzyme complex required for ATP synthesis; phosphorylated							1		1	1	1			1	0.733992	-0.177805	-0.401066
CC_OL_001_L07	CC1G_14862	CC_G_00409	SPAC26F1.04c	YBR026C	ETR1	2-enoyl thioester reductase, member of the medium chain dehydrogenase/reductase family; localized to in mitochondria, where it has a probable role in fatty acid synthesis						1			1	1	1			1	-0.19255	-0.0190059	0.862147
CC_OL_001_L08	CC1G_11571	CC_G_07245	SPBC1289.05c	YHR039C-A	VMA10	Vacuolar H+ ATPase subunit G of the catalytic (V1) sector, involved in vacuolar acidification		1	8			1				1	1			1	-0.860338
CC_OL_001_L09	CC1G_05765	CC_G_04787						1	2			1								1
CC_OL_001_L10	CC1G_05697	CC_G_04820						1	4	1		1								1
CC_OL_001_L11	CC1G_05686	CC_G_04826										1
CC_OL_001_L12	CC1G_05685	CC_G_04827								1		1
CC_OL_001_L13	CC1G_05664	CC_G_04846						1	7			1								1
CC_OL_001_L14	CC1G_05692	CC_G_04855	SPBC336.04	YDL102W	POL3	Catalytic subunit of DNA polymerase delta; required for chromosomal DNA replication during mitosis and meiosis, intragenic recombination, repair of double strand DNA breaks, and DNA replication during nucleotide excision repair (NER)	1					1				1				1	0.979552	-0.18188	-0.174865
CC_OL_001_L15	CC1G_05709	CC_G_04865
CC_OL_001_L16	CC1G_05719	CC_G_04872		YFL030W	AGX1	Alanine:glyoxylate aminotransferase (AGT), catalyzes the synthesis of glycine from glyoxylate, which is one of three pathways for glycine biosynthesis in yeast; has similarity to mammalian and plant alanine:glyoxylate aminotransferases						1										0.968993
CC_OL_001_L17	CC1G_05724	CC_G_04874										1
CC_OL_001_L18	CC1G_05750	CC_G_04886
CC_OL_001_L19	CC1G_12227	CC_G_10912						1	7				1							1
CC_OL_001_L20	CC1G_12218	CC_G_10917										1								1
CC_OL_001_L21	CC1G_08323	CC_G_08093	SPAC23A1.09					1	3			1									-0.728675
CC_OL_001_L22	CC1G_08316	CC_G_08099	SPAC2F3.02	YLR292C	SEC72	Non-essential subunit of Sec63 complex (Sec63p, Sec62p, Sec66p and Sec72p); with Sec61 complex, Kar2p/BiP and Lhs1p forms a channel competent for SRP-dependent and post-translational SRP-independent protein targeting and import into the ER										1	1				0.118813	0.492974	-0.621602
CC_OL_001_L23	CC1G_08328	CC_G_08104	SPAC222.11	YDR044W	HEM13	Coproporphyrinogen III oxidase, an oxygen requiring enzyme that catalyzes the sixth step in the heme biosynthetic pathway; localizes to the mitochondrial inner membrane; transcription is repressed by oxygen and heme (via Rox1p and Hap1p)							1			1	1			1	-0.120449	0.174994	-0.97604
CC_OL_001_L24	CC1G_08360	CC_G_08122						1	2			1								1
CC_OL_001_M01	CC1G_08364	CC_A_06843											1							1
CC_OL_001_M02	CC1G_08368	CC_G_08126
CC_OL_001_M03	CC1G_05954	CC_G_07055						1	3				1							1
CC_OL_001_M04	CC1G_05918	CC_G_07109
CC_OL_001_M05	CC1G_05925	CC_G_07112										1
CC_OL_001_M06	CC1G_12895	CC_A_00135		YIL160C	POT1	3-ketoacyl-CoA thiolase with broad chain length specificity, cleaves 3-ketoacyl-CoA into acyl-CoA and acetyl-CoA during beta-oxidation of fatty acids	1	1	8			1		1						1		-0.097663
CC_OL_001_M07	CC1G_06981	CC_G_09223										1								1
CC_OL_001_M08	CC1G_07487	CC_A_08934	SPAC19G12.15c	YDR074W	TPS2	Phosphatase subunit of the trehalose-6-phosphate synthase/phosphatase complex, which synthesizes the storage carbohydrate trehalose; expression is induced by stress conditions and repressed by the Ras-cAMP pathway		1	6				1			1	1		1	1	0.981	-0.850427	-0.823814
CC_OL_001_M09	CC1G_10718	CC_G_04957						1	5			1
CC_OL_001_M10	CC1G_10710	CC_G_04970	SPBC29A10.04	YFL008W	SMC1	Subunit of the multiprotein cohesin complex, essential protein involved in chromosome segregation and in double-strand DNA break repair; SMC chromosomal ATPase family member, binds DNA with a preference for DNA with secondary structure	1					1			1	1				1	0.84948	0.384903	0.460196
CC_OL_001_M11	CC1G_02545	CC_G_08302						1	8	1		1
CC_OL_001_M12	CC1G_02501	CC_G_08320										1								1
CC_OL_001_M13	CC1G_02496	CC_G_08322						1	4			1								1
CC_OL_001_M14	CC1G_02490	CC_G_08326										1								1
CC_OL_001_M15	CC1G_02453	CC_G_08343	SPAC144.17c	YLR345W		Similar to 6-phosphofructo-2-kinase/fructose-2,6-bisphosphatase enzymes responsible for the metabolism of fructoso-2,6-bisphosphate; mRNA expression is repressed by the Rfx1p-Tup1p-Ssn6p repressor complex; YLR345W is not an essential gene		1	9					1	1	1	1		1	1	-0.895377	0.640904	-0.719589
CC_OL_001_M16	CC1G_02524	CC_G_08427	SPBC12C2.11	YKL104C	GFA1	Glutamine-fructose-6-phosphate amidotransferase, catalyzes the formation of glucosamine-6-P and glutamate from fructose-6-P and glutamine in the first step of chitin biosynthesis		1	8					1		1	1		1	1	0.733473	0.876801	0.895147
CC_OL_001_M17	CC1G_02544	CC_A_07096										1								1
CC_OL_001_M18	CC1G_02555	CC_G_08444	SPBC713.07c	YDR452W	PPN1	Vacuolar endopolyphosphatase with a role in phosphate metabolism; functions as a homodimer		1	8					1	1	1	1		1	1	0.0881418	-0.799656	-0.0163968
CC_OL_001_M19	CC1G_07689	CC_G_09755	SPBC776.15c	YDR148C	KGD2	Dihydrolipoyl transsuccinylase, component of the mitochondrial alpha-ketoglutarate dehydrogenase complex, which catalyzes the oxidative decarboxylation of alpha-ketoglutarate to succinyl-CoA in the TCA cycle; phosphorylated									1	1	1			1	-0.181793	0.87967	0.227473
CC_OL_001_M20	CC1G_07691	CC_G_09756									1		1
CC_OL_001_M21	CC1G_07727	CC_G_09776	SPBC1D7.04	YDR381W	YRA1	Nuclear protein that binds to RNA and to Mex67p, required for export of poly(A)+ mRNA from the nucleus; member of the REF (RNA and export factor binding proteins) family; another family member, Yra2p, can substitute for Yra1p function	1	1	4			1		1		1	1		1	1	0.182501	0.195245	0.978123
CC_OL_001_M22	CC1G_07728	CC_G_09778						1	7
CC_OL_001_M23	CC1G_07730	CC_G_09780						1	5											1
CC_OL_001_M24	CC1G_07669	CC_G_09405	SPBC119.01	YER021W	RPN3	Essential, non-ATPase regulatory subunit of the 26S proteasome lid, similar to the p58 subunit of the human 26S proteasome; temperature-sensitive alleles cause metaphase arrest, suggesting a role for the proteasome in cell cycle control		1	4			1		1	1	1	1	1	1		0.253783	0.862772	0.333496
CC_OL_001_N01	CC1G_07639	CC_G_09418						1	1			1								1
CC_OL_001_N02	CC1G_07622	CC_G_09434										1								1
CC_OL_001_N03	CC1G_07643	CC_G_09441	SPBC776.02c	YER133W	GLC7	Catalytic subunit of type 1 serine/threonine protein phosphatase, involved in many processes including glycogen metabolism, sporulation, and mitosis; interacts with multiple regulatory subunits; predominantly isolated with Sds22p	1	1	7			1				1	1		1		0.582084	0.903888	0.716177
CC_OL_001_N04	CC1G_07664	CC_G_09450										1
CC_OL_001_N05	CC1G_11074	CC_G_06607											1
CC_OL_001_N06	CC1G_15192	CC_G_06620										1
CC_OL_001_N07	CC1G_11064	CC_G_06624						1	4			1								1
CC_OL_001_N08	CC1G_03588	CC_G_03615						1	7											1
CC_OL_001_N09	CC1G_03582	CC_G_03618	SPAC9G1.05	YMR092C	AIP1	Actin cortical patch component, interacts with the actin depolymerizing factor cofilin; required to restrict cofilin localization to cortical patches; contains WD repeats								1	1	1	1				-0.288582	0.504861	0.00859966
CC_OL_001_N10	CC1G_03570	CC_G_03623						1	7	1		1								1
CC_OL_001_N11	CC1G_03502	CC_G_03656						1	5	1		1								1
CC_OL_001_N12	CC1G_03512	CC_G_03689	SPAC6C3.02c	YMR002W	MIC17	Mitochondrial intermembrane space cysteine motif protein; MIC17 is not an essential gene		1	1			1		1		1				1	-0.175959	0.222423	0.419384
CC_OL_001_N13	CC1G_03552	CC_G_03708						1	7
CC_OL_001_N14	CC1G_03559	CC_G_03710											1							1
CC_OL_001_N15	CC1G_08610	CC_A_00662						1	4											1
CC_OL_001_N16	CC1G_15207	CC_G_00773						1	8											1
CC_OL_001_N17	CC1G_08560	CC_G_00774	SPAC16C9.03	YHR170W	NMD3	Protein involved in nuclear export of the large ribosomal subunit; acts as a Crm1p-dependent adapter protein for export of nascent ribosomal subunits through the nuclear pore complex		1	3						1	1	1		1		-0.686469	-0.377281	0.307344
CC_OL_001_N18	CC1G_08563	CC_G_00776
CC_OL_001_N19	CC1G_08517	CC_G_08869	SPCC11E10.02c	YDR331W	GPI8	ER membrane glycoprotein subunit of the glycosylphosphatidylinositol transamidase complex that adds glycosylphosphatidylinositol (GPI) anchors to newly synthesized proteins; human PIG-K protein is a functional homolog								1	1	1	1				0.846885	-0.568112	-0.882005
CC_OL_001_N20	CC1G_08523	CC_G_08893										1								1
CC_OL_001_N21	CC1G_10563	CC_G_02656											1							1
CC_OL_001_N22	CC1G_01242	CC_G_00175																		1
CC_OL_001_N23	CC1G_01242	CC_G_00177								1		1								1
CC_OL_001_N24	CC1G_01239	CC_G_00178	SPBC2G2.11	YLR195C	NMT1	N-myristoyl transferase, catalyzes the cotranslational, covalent attachment of myristic acid to the N-terminal glycine residue of several proteins involved in cellular growth and signal transduction		1	1	1		1				1	1		1		-0.630725	-0.388604	0.871209
CC_OL_001_O01	CC1G_01237	CC_G_00179										1
CC_OL_001_O02	CC1G_13893	CC_G_00180
CC_OL_001_O03	CC1G_01236	CC_G_00181	SPAC30D11.13	YDL064W	UBC9	SUMO-conjugating enzyme involved in the Smt3p conjugation pathway; nuclear protein required for S- and M-phase cyclin degradation and mitotic control; involved in proteolysis mediated by the anaphase-promoting complex cyclosome (APCC)		1	3			1		1	1	1	1	1	1	1	0.979195	-0.870016	-0.810671
CC_OL_001_O04	CC1G_01233	CC_G_00183										1
CC_OL_001_O05	CC1G_01231	CC_G_00184	SPCC1672.07	YLR409C	UTP21	Subunit of U3-containing 90S preribosome and Small Subunit (SSU) processome complexes involved in production of 18S rRNA and assembly of small ribosomal subunit; synthetic defect with STI1 Hsp90 cochaperone; human homolog linked to glaucoma		1	1	1		1				1	1		1	1	-0.756966	-0.668368	0.231108
CC_OL_001_O06	CC1G_01231	CC_G_00185	SPCC1672.07	YLR409C	UTP21	Subunit of U3-containing 90S preribosome and Small Subunit (SSU) processome complexes involved in production of 18S rRNA and assembly of small ribosomal subunit; synthetic defect with STI1 Hsp90 cochaperone; human homolog linked to glaucoma						1				1				1	-0.249437	-0.712763	0.231108
CC_OL_001_O07	CC1G_01228	CC_G_00186										1
CC_OL_001_O08	CC1G_13891	CC_G_00187	SPAC2C4.11c	YOR145C	PNO1	Essential nucleolar protein required for pre-18S rRNA processing, interacts with Dim1p, an 18S rRNA dimethyltransferase, and also with Nob1p, which is involved in proteasome biogenesis; contains a KH domain		1	4							1				1	-0.151999	0.353784	0.264826
CC_OL_001_O09	CC1G_13891	CC_G_00188	SPAC2C4.11c	YOR145C	PNO1	Essential nucleolar protein required for pre-18S rRNA processing, interacts with Dim1p, an 18S rRNA dimethyltransferase, and also with Nob1p, which is involved in proteasome biogenesis; contains a KH domain		1	3			1				1	1		1	1	0.256041	-0.143161	0.264826
CC_OL_001_O10	CC1G_01223	CC_G_00189	SPCC4G3.02	YDR305C	HNT2	Dinucleoside triphosphate hydrolase; has similarity to the tumor suppressor FHIT and belongs to the histidine triad (HIT) superfamily of nucleotide-binding proteins						1		1		1	1				-0.74418	-0.770658	0.73923
CC_OL_001_O11	CC1G_13890	CC_G_00190						1	3			1
CC_OL_001_O12	CC1G_01214	CC_G_00191						1	3	1		1
CC_OL_001_O13	CC1G_01213	CC_G_00192						1	3
CC_OL_001_O14	CC1G_13886	CC_G_00193										1
CC_OL_001_O15	CC1G_13883	CC_G_00194	SPBC577.06c	YLR305C	STT4	Phosphatidylinositol-4-kinase that functions in the Pkc1p protein kinase pathway; required for normal vacuole morphology, cell wall integrity, and actin cytoskeleton organization		1	2			1			1	1	1		1		0.706609	0.797747	0.230696
CC_OL_001_O16	CC1G_01200	CC_G_00195	SPCC63.05	YMR028W	TAP42	Essential protein involved in the TOR signaling pathway; physically associates with the protein phosphatase 2A and the SIT4 protein phosphatase catalytic subunits						1				1	1				-0.609785	-0.467107	0.156625
CC_OL_001_O17	CC1G_01198	CC_G_00196
CC_OL_001_O18	CC1G_01195	CC_G_00197						1	9
CC_OL_001_O19	CC1G_01191	CC_G_00199	SPAC24H6.12c	YPR066W	UBA3	Protein that acts together with Ula1p to activate Rub1p before its conjugation to proteins (neddylation), which may play a role in protein degradation; GFP-fusion protein localizes to the cytoplasm in a punctate pattern		1	3							1	1		1		-0.68245	-0.717688	0.261482
CC_OL_001_O20	CC1G_01189	CC_G_00200	SPBC409.19c					1	2			1			1						-0.450639
CC_OL_001_O21	CC1G_01188	CC_G_00201	SPAC13F5.02c	YMR227C	TAF7	TFIID subunit (67 kDa), involved in RNA polymerase II transcription initiation						1			1	1	1				0.213138	-0.216895	0.0923536
CC_OL_001_O22	CC1G_01186	CC_A_00163	SPCC16A11.13	YDL087C	LUC7	Essential protein associated with the U1 snRNP complex; splicing factor involved in recognition of 5' splice site; contains two zinc finger motifs; N-terminal zinc finger binds pre-mRNA						1		1	1	1				1	0.0297118	-0.0630216	0.492371
CC_OL_001_O23	CC1G_01185	CC_G_00203						1	8			1
CC_OL_001_O24	CC1G_01181	CC_G_00204	SPAC644.07	YDR375C	BCS1	Protein of the mitochondrial inner membrane that functions as an ATP-dependent chaperone, required for the incorporation of the Rip1p and Qcr10p subunits into the cytochrome bc(1) complex; member of the CDC48/PAS1/SEC18 ATPase family		1	3	1		1		1	1	1	1	1	1		-0.449582	-0.800238	0.734753
CC_OL_001_P01	CC1G_01177	CC_G_00205	SPCC1020.12c					1	4			1			1						-0.286513
CC_OL_001_P02	CC1G_01176	CC_A_00167	SPCC965.03	YEL051W	VMA8	Subunit D of the eight-subunit V1 peripheral membrane domain of the vacuolar H+-ATPase (V-ATPase), an electrogenic proton pump found throughout the endomembrane system; plays a role in the coupling of proton transport and ATP hydrolysis									1	1	1			1	-0.363579	-0.798107	0.325772
CC_OL_001_P03	CC1G_13878	CC_G_00207									1		1
CC_OL_001_P04	CC1G_01172	CC_G_00208											1
CC_OL_001_P05	CC1G_01171	CC_G_00209
CC_OL_001_P06	CC1G_01170	CC_G_00210
CC_OL_001_P07	CC1G_01166	CC_A_00172																		1
CC_OL_001_P08	CC1G_13873	CC_G_00212										1
CC_OL_001_P09	CC1G_01163	CC_G_00213	SPAC4D7.06c	YBR213W	MET8	Bifunctional dehydrogenase and ferrochelatase, involved in the biosynthesis of siroheme, a prosthetic group used by sulfite reductase; required for sulfate assimilation and methionine biosynthesis								1		1	1				-0.768295	-0.734638	0.463004
CC_OL_001_P10	CC1G_01162	CC_G_00214						1	7			1
CC_OL_001_P11	CC1G_01160	CC_G_00215	SPAC2F3.10	YDR027C	VPS54	Component of the GARP (Golgi-associated retrograde protein) complex, Vps51p-Vps52p-Vps53p-Vps54p, which is required for the recycling of proteins from endosomes to the late Golgi; potentially phosphorylated by Cdc28p						1		1	1	1	1	1			-0.353822	-0.445706	0.356797
CC_OL_001_P12	CC1G_01158	CC_G_00216						1	8
CC_OL_001_P13	CC1G_01157	CC_A_00178	SPAC343.04c	YCL039W	GID7	Protein of unknown function, involved in proteasome-dependent catabolite inactivation of fructose-1,6-bisphosphatase; contains six WD40 repeats; computational analysis suggests that Gid7p and Moh1p have similar functions								1	1	1				1	0.834007	-0.529314	-0.876597
CC_OL_001_P14	CC1G_01155	CC_G_00217									1	1	0
CC_OL_001_P15	CC1G_01153	CC_G_00218	SPAC1B3.04c	YLR289W	GUF1	Mitochondrial matrix GTPase that associates with mitochondrial ribosomes; important for translation under temperature and nutrient stress; may have a role in translational fidelity; similar to bacterial LepA elongation factor						1			1	1	1				-0.869408	0.7975	-0.866832
CC_OL_001_P16	CC1G_01149	CC_G_00219										1
CC_OL_001_P17	CC1G_13869	CC_G_00220	SPCC16A11.06c	YGL142C	GPI10	Integral membrane protein involved in glycosylphosphatidylinositol (GPI) anchor synthesis; putative alpha 1,2 mannosyltransferase required for addition of the third mannose onto the GPI core structure; human PIG-Bp is a functional homolog		1	2					1		1	1		1		0.501349	0.751115	0.929942
CC_OL_001_P18	CC1G_01141	CC_G_00221	SPCC736.12c	YDR374C		Putative protein of unknown function	1							1	1	1	1				0.934521	-0.0544801	0.204068
CC_OL_001_P19	CC1G_01140	CC_G_00222	SPAC12B10.08c									1			1						0.926573
CC_OL_001_P20	CC1G_01137	CC_G_00223	SPBC409.13	YOL143C	RIB4	Lumazine synthase (6,7-dimethyl-8-ribityllumazine synthase, also known as DMRL synthase); catalyzes synthesis of immediate precursor to riboflavin						1				1	1				-0.763415	-0.227025	0.4523
CC_OL_001_P21	CC1G_01136	CC_G_00224	SPBC337.13c	YML121W	GTR1	Cytoplasmic GTP binding protein and negative regulator of the Ran/Tc4 GTPase cycle; component of GSE complex, which is required for sorting of Gap1p; involved in phosphate transport and telomeric silencing; similar to human RagA and RagB		1	3			1			1	1	1		1		-0.362716	0.903232	0.0396152
CC_OL_001_P22	CC1G_01133	CC_G_00225						1	4	1		1
CC_OL_001_P23	CC1G_01130	CC_G_00227	SPBC1604.18c	YJL049W		Putative protein of unknown function; YJL049W is a non-essential gene		1	3	1		1		1	1	1	1	1	1	1	-0.918483	0.90317	-0.702648
CC_OL_001_P24	CC1G_01128	CC_A_00190								1		1								1
CC_OL_002_A01	CC1G_01122	CC_G_00229									1		1
CC_OL_002_A02		blank
CC_OL_002_A03	CC1G_01121	CC_G_00230
CC_OL_002_A04	CC1G_01120	CC_G_00231						1	3
CC_OL_002_A05	CC1G_13867	CC_G_00232	SPCC188.11	YAL032C	PRP45	Protein required for pre-mRNA splicing; associates with the spliceosome and interacts with splicing factors Prp22p and Prp46p; orthologous to human transcriptional coactivator SKIP and can activate transcription of a reporter gene										1	1				0.551511	-0.104088	-0.73564
CC_OL_002_A06	CC1G_13865	CC_G_00234	SPBC1347.04	YJL054W	TIM54	Component of the mitochondrial Tim54p-Tim22p complex involved in insertion of polytopic proteins into the inner membrane		1	3			1				1	1		1		-0.545192	0.566568	-0.696353
CC_OL_002_A07	CC1G_01116	CC_G_00235	SPBC1734.14c	YBR135W	CKS1	Cyclin-dependent protein kinase regulatory subunit and adaptor; modulates proteolysis of M-phase targets through interactions with the proteasome; role in transcriptional regulation, recruiting proteasomal subunits to target gene promoters		1	5			1				1	1		1		0.780564	0.719448	0.27632
CC_OL_002_A08	CC1G_01110	CC_G_00236	SPAC22H10.10	YER007W	PAC2	Microtubule effector required for tubulin heterodimer formation, binds alpha-tubulin, required for normal microtubule function, null mutant exhibits cold-sensitive microtubules and sensitivity to benomyl						1			1	1	1				-0.507913	0.654136	-0.692998
CC_OL_002_A09	CC1G_01103	CC_G_00238						1	5
CC_OL_002_A10	CC1G_01100	CC_G_00239	SPAC1F3.09	YGR093W		Putative debranching enzyme associated ribonuclease; green fluorescent protein (GFP)-fusion protein localizes to the nucleus		1	3	1		1		1	1	1	1	1	1		-0.84159	-0.798511	0.731371
CC_OL_002_A11	CC1G_01097	CC_G_00241										1								1
CC_OL_002_A12	CC1G_01095	CC_G_00242						1	3			1
CC_OL_002_A13	CC1G_01094	CC_G_00243	SPBC14C8.06	YBR234C	ARC40	Subunit of the ARP2/3 complex, which is required for the motility and integrity of cortical actin patches										1	1				0.694073	0.258925	-0.286269
CC_OL_002_A14	CC1G_01092	CC_G_00244											1
CC_OL_002_A15	CC1G_01090	CC_G_00245						1	3			1
CC_OL_002_A16	CC1G_01088	CC_G_00246										1
CC_OL_002_A17	CC1G_01087	CC_G_00247											1
CC_OL_002_A18	CC1G_01085	CC_G_00249										1
CC_OL_002_A19	CC1G_01082	CC_G_00250	SPAC222.12c	YJR121W	ATP2	Beta subunit of the F1 sector of mitochondrial F1F0 ATP synthase, which is a large, evolutionarily conserved enzyme complex required for ATP synthesis; phosphorylated										1				1	0.892259	0.560088	0.560892
CC_OL_002_A20	CC1G_01081	CC_G_00251	SPBC106.03												1						-0.859232
CC_OL_002_A21	CC1G_01077	CC_A_00211									1		1							1
CC_OL_002_A22	CC1G_01076	CC_G_00253	SPBC15D4.07c	YDL149W	ATG9	Transmembrane protein involved in forming Cvt and autophagic vesicles; cycles between the phagophore assembly site (PAS) and other cytosolic punctate structures, not found in autophagosomes; may be involved in membrane delivery to the PAS						1		1	1	1	1	1			0.0461584	0.48616	-0.144039
CC_OL_002_A23	CC1G_01075	CC_G_00254								1		1
CC_OL_002_A24	CC1G_01074	CC_A_00214	SPBC28F2.06c	YOL009C	MDM12	Mitochondrial outer membrane protein, required for transmission of mitochondria to daughter cells; component of the Mdm10-Mdm12-Mmm1 complex involved in import and assembly of outer membrane beta-barrel proteins				1		1		1	1	1	1	1		1	-0.925311	-0.505153	0.590938
CC_OL_002_B01	CC1G_01071	CC_G_00256											1
CC_OL_002_B02	CC1G_01066	CC_G_00259						1	3			1
CC_OL_002_B03	CC1G_01062	CC_G_00260										1
CC_OL_002_B04	CC1G_01060	CC_G_00261	SPCC1795.03																		-0.902188
CC_OL_002_B05	CC1G_01055	CC_A_00219										1								1
CC_OL_002_B06	CC1G_13861	CC_G_00264	SPAC8C9.05	YDL219W	DTD1	D-Tyr-tRNA(Tyr) deacylase, functions in protein translation, may affect nonsense suppression via alteration of the protein synthesis machinery; ubiquitous among eukaryotes		1	3						1	1	1		1		-0.428476	0.805259	-0.350632
CC_OL_002_B07	CC1G_13860	CC_G_00265										1
CC_OL_002_B08	CC1G_01049	CC_G_00266										1
CC_OL_002_B09	CC1G_01048	CC_G_00267										1
CC_OL_002_B10	CC1G_13856	CC_G_00268
CC_OL_002_B11	CC1G_01046	CC_G_00269						1	8
CC_OL_002_B12	CC1G_01044	CC_G_00270
CC_OL_002_B13	CC1G_01043	CC_G_00271									1	1	0
CC_OL_002_B14	CC1G_01040	CC_G_00272	SPBC31F10.06c	YPL218W	SAR1	GTPase, GTP-binding protein of the ARF family, component of COPII coat of vesicles; required for transport vesicle formation during ER to Golgi protein transport								1		1	1				0.46308	0.311712	-0.473983
CC_OL_002_B15	CC1G_01039	CC_G_00273	SPBC13E7.05	YJR013W	GPI14	Glycosylphosphatidylinositol-alpha 1,4 mannosyltransferase I, involved in GPI anchor biosynthesis, requires Pbn1p for function; homolog of mammalian PIG-M						1		1		1	1				0.659625	0.608182	0.881759
CC_OL_002_B16	CC1G_01036	CC_G_00274
CC_OL_002_B17	CC1G_01034	CC_G_00275		YBR132C	AGP2	High affinity polyamine permease, preferentially uses spermidine over putrescine; expression is down-regulated by osmotic stress; plasma membrane carnitine transporter, also functions as a low-affinity amino acid permease						1										-0.581682
CC_OL_002_B18		CC_G_00277						1	3			1
CC_OL_002_B19	CC1G_01027	CC_G_00278										1
CC_OL_002_B20	CC1G_01025	CC_G_00279
CC_OL_002_B21	CC1G_01021	CC_G_00281						1	3
CC_OL_002_B22	CC1G_01018	CC_G_00282	SPCC1672.03c	YDL238C	GUD1	Guanine deaminase, a catabolic enzyme of the guanine salvage pathway producing xanthine and ammonia from guanine; activity is low in exponentially-growing cultures but expression is increased in post-diauxic and stationary-phase cultures		1	9			1		1	1	1	1	1	1		0.357865	-0.589547	0.447065
CC_OL_002_B23	CC1G_01016	CC_A_00237										1								1
CC_OL_002_B24	CC1G_01015	CC_G_00284						1	2	1		1
CC_OL_002_C01	CC1G_01014	CC_G_00285									1		1
CC_OL_002_C02	CC1G_01010	CC_A_00240	SPBC2F12.08c	YGL130W	CEG1	Alpha (guanylyltransferase) subunit of the mRNA capping enzyme, a heterodimer (the other subunit is CET1, an RNA 5'-triphophatase) involved in adding the 5' cap to mRNA; the mammalian enzyme is a single bifunctional polypeptide		1	4			1			1	1	1		1	1	-0.0998097	0.881062	-0.154385
CC_OL_002_C03	CC1G_01006	CC_G_00291									1		1
CC_OL_002_C04	CC1G_01017	CC_G_00294						1	5			1
CC_OL_002_C05	CC1G_13852	CC_G_00295
CC_OL_002_C06	CC1G_01022	CC_G_00296						1	3			1
CC_OL_002_C07	CC1G_01026	CC_G_00298
CC_OL_002_C08	CC1G_01028	CC_G_00299						1	8				1
CC_OL_002_C09	CC1G_01030	CC_G_00301										1								1
CC_OL_002_C10	CC1G_01031	CC_G_00302	SPCC11E10.05c	YER005W	YND1	Apyrase with wide substrate specificity, involved in preventing the inhibition of glycosylation by hydrolyzing nucleoside tri- and diphosphates which are inhibitors of glycotransferases; partially redundant with Gda1p						1			1	1	1				0.813292	0.641106	0.589018
CC_OL_002_C11	CC1G_13854	CC_G_00303	SPAC4A8.13c	YPR103W	PRE2	Beta 5 subunit of the 20S proteasome, responsible for the chymotryptic activity of the proteasome		1	2			1		1	1	1	1	1	1		0.812183	0.810423	0.854446
CC_OL_002_C12	CC1G_01038	CC_G_00304	SPAC607.03c	YEL026W	SNU13	RNA binding protein, part of U3 snoRNP involved in rRNA processing, part of U4/U6-U5 tri-snRNP involved in mRNA splicing, similar to human 15.5K protein		1	3			1				1	1		1		-0.703339	-0.593694	0.218399
CC_OL_002_C13	CC1G_01041	CC_G_00305										1
CC_OL_002_C14	CC1G_01042	CC_G_00306										1
CC_OL_002_C15	CC1G_01045	CC_G_00307	SPAC17H9.11	YDR063W		Putative protein of unknown function; green fluorescent protein (GFP)-fusion protein localizes to the cytoplasm and nucleus; null mutant is viable and displays decreased frequency of mitochondrial genome loss (petite formation)								1		1	1				-0.118038	-0.0809592	0.637302
CC_OL_002_C16	CC1G_13859	CC_G_00308	SPAC14C4.07	YJL163C		Putative protein of unknown function								1	1	1	1			1	-0.29278	-0.617228	-0.549248
CC_OL_002_C17	CC1G_01052	CC_G_00309									1		1
CC_OL_002_C18	CC1G_01054	CC_A_00256	SPAC57A10.03									1								1	-0.72974
CC_OL_002_C19	CC1G_01056	CC_G_00311										1
CC_OL_002_C20	CC1G_01059	CC_G_00314	SPAC1F12.08	YGR277C		Putative pantetheine-phosphate adenylyltransferase (PPAT) that catalyzes the fourth step in the biosynthesis of coenzyme A from pantothenate; conserved in bacteria, humans, and plants; essential for viability								1	1	1	1				-0.853009	-0.268855	-0.108387
CC_OL_002_C21	CC1G_01061	CC_G_00315										1
CC_OL_002_C22	CC1G_01064	CC_G_00316										1
CC_OL_002_C23	CC1G_01065	CC_G_00317
CC_OL_002_C24	CC1G_01067	CC_G_00318	SPAC16C9.06c	YMR080C	NAM7	ATP-dependent RNA helicase of the SFI superfamily, required for nonsense mediated mRNA decay and for efficient translation termination at nonsense codons; involved in telomere maintenance; potentially has E3 ubiquitin ligase activity		1	4	1		1		1		1	1		1		-0.348816	-0.843258	0.736198
CC_OL_002_D01	CC1G_01073	CC_G_00321	SPAC29A4.20	YPL086C	ELP3	Subunit of Elongator complex, which is required for modification of wobble nucleosides in tRNA; exhibits histone acetyltransferase activity that is directed to histones H3 and H4; disruption confers resistance to K. lactis zymotoxin		1	4			1				1	1		1		0.211729	-0.42256	-0.515914
CC_OL_002_D02	CC1G_01078	CC_G_00322	SPAC17A5.15c	YGL245W	GUS1	Glutamyl-tRNA synthetase (GluRS), forms a complex with methionyl-tRNA synthetase (Mes1p) and Arc1p; complex formation increases the catalytic efficiency of both tRNA synthetases and ensures their correct localization to the cytoplasm		1	4			1				1	1		1		-0.370009	0.684302	-0.449993
CC_OL_002_D03	CC1G_01083	CC_G_00323
CC_OL_002_D04	CC1G_01084	CC_G_00324		YOR269W	PAC1	Protein involved in nuclear migration, part of the dynein/dynactin pathway; targets dynein to microtubule tips, which is necessary for sliding of microtubules along bud cortex; synthetic lethal with bni1; homolog of human LIS1						1										0.21233
CC_OL_002_D05	CC1G_01089	CC_G_00325									1		1
CC_OL_002_D06	CC1G_01091	CC_A_00268										1								1
CC_OL_002_D07	CC1G_01099	CC_G_00329						1	8				1
CC_OL_002_D08	CC1G_01102	CC_G_00330						1	4				1
CC_OL_002_D09	CC1G_01106	CC_G_00331						1	3			1
CC_OL_002_D10	CC1G_01107	CC_G_00332						1	3	1		1
CC_OL_002_D11	CC1G_01108	CC_G_00333	SPBC21D10.11c	YCL017C	NFS1	Cysteine desulfurase involved in iron-sulfur cluster (Fe/S) biogenesis; required for the post-transcriptional thio-modification of mitochondrial and cytoplasmic tRNAs; essential protein located predominantly in mitochondria						1		1		1	1				0.340024	-0.0544905	0.374817
CC_OL_002_D12	CC1G_01109	CC_G_00334	SPAC16.02c	YDR432W	NPL3	RNA-binding protein that carries poly(A)+ mRNA from the nucleus into the cytoplasm; dissociation from mRNAs is promoted by Mtr10p; phosphorylated by Sky1p in the cytoplasm		1	1			1				1	1		1		0.99423	-0.766672	-0.733596
CC_OL_002_D13	CC1G_01111	CC_G_00335	SPBC2D10.09	YDR036C	EHD3	3-hydroxyisobutyryl-CoA hydrolase, member of a family of enoyl-CoA hydratase/isomerases; non-tagged protein is detected in highly purified mitochondria in high-throughput studies; phosphorylated; mutation affects fluid-phase endocytosis		1	4			1		1		1	1		1		-0.527072	-0.505704	0.759786
CC_OL_002_D14	CC1G_01112	CC_G_00336									1		1
CC_OL_002_D15	CC1G_01113	CC_G_00337	SPBC660.13c	YAR007C	RFA1	Subunit of heterotrimeric Replication Protein A (RPA), which is a highly conserved single-stranded DNA binding protein involved in DNA replication, repair, and recombination	1	1	4			1		1	1	1	1	1	1		0.378331	0.952071	0.373027
CC_OL_002_D16	CC1G_01114	CC_G_00338										1
CC_OL_002_D17	CC1G_01115	CC_G_00339	SPACUNK4.12c	YLR389C	STE23	Metalloprotease involved, with homolog Axl1p, in N-terminal processing of pro-a-factor to the mature form; member of the insulin-degrading enzyme family		1	1			1				1	1		1		-0.436589	-0.561817	0.133981
CC_OL_002_D18	CC1G_01117			YGL251C	HFM1	Meiosis specific DNA helicase involved in the conversion of double-stranded breaks to later recombination intermediates and in crossover control; catalyzes the unwinding of Holliday junctions; has ssDNA and dsDNA stimulated ATPase activity	1	1	5			1		1						1		-0.209138
CC_OL_002_D19	CC1G_01123	CC_A_00281						1	5				1
CC_OL_002_D20	CC1G_01124	CC_G_00341						1	6				1
CC_OL_002_D21	CC1G_01125	CC_A_00283																		1
CC_OL_002_D22	CC1G_01126	CC_G_00343						1	5
CC_OL_002_D23	CC1G_01132	CC_G_00345	SPAC24C9.14	YFL044C	OTU1	Deubiquitylation enzyme that binds to the chaperone-ATPase Cdc48p; may contribute to regulation of protein degradation by deubiquitylating substrates that have been ubiquitylated by Ufd2p; member of the Ovarian Tumor (OTU) family		1	6					1	1	1	1		1		0.973124	-0.710902	-0.6383
CC_OL_002_D24	CC1G_01135	CC_G_00347								1		1
CC_OL_002_E01	CC1G_01138	CC_G_00348	SPBC1711.05	YKR092C	SRP40	Nucleolar, serine-rich protein with a role in preribosome assembly or transport; may function as a chaperone of small nucleolar ribonucleoprotein particles (snoRNPs); immunologically and structurally to rat Nopp140		1	4			1				1	1		1		-0.271081	-0.267949	0.747425
CC_OL_002_E02	CC1G_01139	CC_G_00349									1		1
CC_OL_002_E03	CC1G_01142	CC_G_00350
CC_OL_002_E04	CC1G_01144	CC_G_00351	SPBC1683.02												1						0.659869
CC_OL_002_E05	CC1G_01145	CC_G_00352		YBR233W	PBP2	RNA binding protein with similarity to mammalian heterogeneous nuclear RNP K protein, involved in the regulation of telomere position effect and telomere length		1	2													-0.511375
CC_OL_002_E06	CC1G_01146	CC_G_00353	SPBC800.06	YOL077C	BRX1	Nucleolar protein, constituent of 66S pre-ribosomal particles; depletion leads to defects in rRNA processing and a block in the assembly of large ribosomal subunits; possesses a sigma(70)-like RNA-binding motif		1	3			1				1	1		1		0.609102	0.494073	0.504766
CC_OL_002_E07	CC1G_01147	CC_G_00354										1
CC_OL_002_E08	CC1G_01148	CC_G_00355	SPAC11E3.03				1					1			1						0.120082
CC_OL_002_E09								1	3			1
CC_OL_002_E10	CC1G_01152	CC_G_00357	SPAC343.14c	YLR291C	GCD7	Beta subunit of the translation initiation factor eIF2B, the guanine-nucleotide exchange factor for eIF2; activity subsequently regulated by phosphorylated eIF2; first identified as a negative regulator of GCN4 expression		1	1			1			1	1	1		1		-0.000286255	0.801091	-0.558352
CC_OL_002_E11	CC1G_01154	CC_G_00358	SPCP1E11.07c					1	4			1								1	-0.899845
CC_OL_002_E12	CC1G_01159	CC_G_00360
CC_OL_002_E13	CC1G_01161	CC_G_00361										1
CC_OL_002_E14	CC1G_01164	CC_G_00362	SPCC550.02c	YBR065C	ECM2	Pre-mRNA splicing factor, facilitates the cooperative formation of U2/U6 helix II in association with stem II in the spliceosome, function may be regulated by Slu7p		1	5			1				1	1		1		0.706522	-0.348546	-0.723039
CC_OL_002_E15	CC1G_13875	CC_G_00363										1								1
CC_OL_002_E16	CC1G_01173	CC_G_00365						1	4
CC_OL_002_E17	CC1G_01175	CC_G_00366						1	4			1
CC_OL_002_E18	CC1G_01178	CC_G_00367	SPCC1795.07	YNL081C	SWS2	Putative mitochondrial ribosomal protein of the small subunit, has similarity to E. coli S13 ribosomal protein; participates in controlling sporulation efficiency		1	4			1				1	1		1		0.00419289	-0.677464	-0.441503
CC_OL_002_E19	CC1G_01179	CC_G_00368	SPAC644.18c	YKR068C	BET3	Hydrophilic protein that acts in conjunction with SNARE proteins in targeting and fusion of ER to Golgi transport vesicles; component of the TRAPP (transport protein particle) complex		1	3			1		1		1	1		1		0.884586	0.437788	0.336072
CC_OL_002_E20	CC1G_01180	CC_G_00369	SPAC26A3.06	YCR047C	BUD23	Protein involved in bud-site selection; diploid mutants display a random budding pattern instead of the wild-type bipolar pattern		1	4			1			1	1	1		1		-0.837352	-0.680045	0.430689
CC_OL_002_E21	CC1G_01182	CC_G_00370						1	3			1
CC_OL_002_E22	CC1G_01187	CC_G_00374	SPAC1002.11	YLR088W	GAA1	Subunit of the GPI (glycosylphosphatidylinositol):protein transamidase complex, removes the GPI-anchoring signal and attaches GPI to proteins in the ER						1		1		1	1			1	0.363029	-0.45574	0.387705
CC_OL_002_E23	CC1G_13882	CC_G_00376						1	3	1		1
CC_OL_002_E24	CC1G_01196	CC_A_00310	SPAC12B10.03									1			1					1	-0.214449
CC_OL_002_F01	CC1G_01197	CC_G_00378	SPBC83.04					1	4			1			1						-0.34697
CC_OL_002_F02	CC1G_01199	CC_G_00379	SPAC4C5.02c	YLR262C	YPT6	GTPase, Ras-like GTP binding protein involved in the secretory pathway, required for fusion of endosome-derived vesicles with the late Golgi, maturation of the vacuolar carboxypeptidase Y; has similarity to the human GTPase, Rab6								1		1	1				-0.131757	0.0624997	0.796755
CC_OL_002_F03	CC1G_01201	CC_G_00380
CC_OL_002_F04	CC1G_01202	CC_G_00381	SPAC26H5.06				1					1			1					1	0.92035
CC_OL_002_F05	CC1G_13889	CC_G_00384	SPBC1718.02	YIL072W	HOP1	Meiosis-specific DNA binding protein that displays Red1p dependent localization to the unsynapsed axial-lateral elements of the synaptonemal complex; required for homologous chromosome synapsis and chiasma formation	1	1	5	1		1		1	1	1	1	1	1	1	0.568241	-0.534436	-0.2708
CC_OL_002_F06	CC1G_01210	CC_G_00385	SPBC887.04c	YKL213C	DOA1	WD repeat protein required for ubiquitin-mediated protein degradation, forms complex with Cdc48p, plays a role in controlling cellular ubiquitin concentration; also promotes efficient NHEJ in postdiauxic/stationary phase	1					1			1	1	1				-0.814471	0.734695	-0.339684
CC_OL_002_F07	CC1G_01212	CC_G_00387	SPAC12G12.06c	YOL010W	RCL1	Subunit of U3-containing 90S preribosome processome complex involved in production of 18S rRNA and assembly of small ribosomal subunit; similar to RNA terminal phosphate cyclase-like proteins but RNA cyclase activity not detected		1	3			1				1	1		1		-0.529504	-0.963674	0.520743
CC_OL_002_F08	CC1G_01215	CC_G_00388											1							1
CC_OL_002_F09	CC1G_01219	CC_G_00389										1
CC_OL_002_F10	CC1G_01220	CC_G_00390	SPAC19A8.03	YJR110W	YMR1	Phosphatidylinositol 3-phosphate (PI3P) phosphatase; involved in various protein sorting pathways, including CVT targeting and endosome to vacuole transport; has similarity to the conserved myotubularin dual specificity phosphatase family								1	1	1	1				0.692992	0.58181	0.787505
CC_OL_002_F11	CC1G_01221	CC_G_00391										1								1
CC_OL_002_F12	CC1G_01222	CC_G_00392	SPAC4D7.08c	YMR300C	ADE4	Phosphoribosylpyrophosphate amidotransferase (PRPPAT; amidophosphoribosyltransferase), catalyzes first step of the 'de novo' purine nucleotide biosynthetic pathway				1		1		1		1	1				0.466958	-0.310022	0.559976
CC_OL_002_F13	CC1G_01224	CC_G_00393						1	6			1
CC_OL_002_F14	CC1G_01227	CC_G_00395										1								1
CC_OL_002_F15	CC1G_01229	CC_G_00396	SPBC902.02c	YMR078C	CTF18	Subunit of a complex with Ctf8p that shares some subunits with Replication Factor C and is required for sister chromatid cohesion; may have overlapping functions with Rad24p in the DNA damage replication checkpoint	1					1				1	1				-0.869508	-0.737116	0.917971
CC_OL_002_F16	CC1G_01232	CC_G_00398	SPAC23H4.07c	YKL154W	SRP102	Signal recognition particle (SRP) receptor beta subunit; involved in SRP-dependent protein targeting; anchors Srp101p to the ER membrane		1	5					1		1	1		1		-0.747874	0.91347	-0.556522
CC_OL_002_F17	CC1G_01234	CC_A_00328	SPAC22H10.05c	YOR250C	CLP1	Subunit of cleavage factor I (CFI), involved in both the endonucleolyitc cleavage and polyadenylation steps of mRNA 3'-end maturation						1		1		1	1			1	-0.664456	0.171627	0.398243
CC_OL_002_F18	CC1G_01238	CC_G_00401	SPBC25D12.03c	YBR202W	MCM7	Component of the hexameric MCM complex, which is important for priming origins of DNA replication in G1 and becomes an active ATP-dependent helicase that promotes DNA melting and elongation when activated by Cdc7p-Dbf4p in S-phase	1	1	5			1		1		1	1		1		0.965577	0.975654	0.985221
CC_OL_002_F19	CC1G_01240	CC_G_00402
CC_OL_002_F20	CC1G_13895	CC_G_00404																		1
CC_OL_002_F21	CC1G_13895	CC_G_00405																		1
CC_OL_002_F22	CC1G_13895	CC_G_00406																		1
CC_OL_002_F23	CC1G_04277	CC_G_05359											1
CC_OL_002_F24	CC1G_04216	CC_G_05382	SPBC1215.02c	YOL076W	MDM20	Non-catalytic subunit of the NatB N-terminal acetyltransferase, which catalyzes N-acetylation of proteins with specific N-terminal sequences; involved in mitochondrial inheritance and actin assembly		1	5			1		1		1	1		1		0.948977	-0.0914108	-0.0251399
CC_OL_002_G01	CC1G_04187	CC_G_05398	SPBC211.08c	YGR158C	MTR3	3'5' exoribonuclease, exosome subunit; nucleolar protein involved in export of mRNA and ribosomal subunits; homologous to the E. coli exonuclease RNase PH		1	3			1				1	1		1		0.922802	-0.365249	-0.468564
CC_OL_002_G02	CC1G_04184	CC_G_05408	SPBC16A3.09c	YGR048W	UFD1	Protein that interacts with Cdc48p and Npl4p, involved in recognition of polyubiquitinated proteins and their presentation to the 26S proteasome for degradation; involved in transporting proteins from the ER to the cytosol								1	1	1	1				0.733052	0.115723	0.419034
CC_OL_002_G03	CC1G_04188	CC_G_05409
CC_OL_002_G04	CC1G_04203	CC_G_05415	SPAC57A7.04c	YER165W	PAB1	Poly(A) binding protein, part of the 3'-end RNA-processing complex, mediates interactions between the 5' cap structure and the 3' mRNA poly(A) tail, involved in control of poly(A) tail length, interacts with translation factor eIF-4G		1	2							1				1	-0.710396	-0.776615	0.487884
CC_OL_002_G05	CC1G_13908	CC_G_05429										1
CC_OL_002_G06	CC1G_04240	CC_A_04613						1	4											1
CC_OL_002_G07	CC1G_04250	CC_G_05443	SPCC965.04c	YPR024W	YME1	Catalytic subunit of the mitochondrial inner membrane i-AAA protease complex, which is responsible for degradation of unfolded or misfolded mitochondrial gene products; mutation causes an elevated rate of mitochondrial turnover						1		1		1	1			1	-0.303879	-0.517385	-0.24205
CC_OL_002_G08	CC1G_04266	CC_G_05450		YMR210W		Putative acyltransferase with similarity to Eeb1p and Eht1p, has a minor role in medium-chain fatty acid ethyl ester biosynthesis; may be involved in lipid metabolism and detoxification																0.281535
CC_OL_002_G09	CC1G_04317	CC_G_05479	SPAC10F6.13c	YLR027C	AAT2	Cytosolic aspartate aminotransferase, involved in nitrogen metabolism; localizes to peroxisomes in oleate-grown cells						1		1		1				1	-0.431512	0.683916	0.124783
CC_OL_002_G10	CC1G_11940	CC_G_08620	SPCC550.05				1	1	1			1									0.496911
CC_OL_002_G11	CC1G_11925	CC_G_08629																		1
CC_OL_002_G12	CC1G_11928	CC_G_08626		YLR231C	BNA5	Kynureninase, required for the de novo biosynthesis of NAD from tryptophan via kynurenine; expression regulated by Hst1p
CC_OL_002_G13	CC1G_12961	CC_G_12294	SPBC713.02c	YMR304W	UBP15	Ubiquitin-specific protease that may play a role in ubiquitin precursor processing						1		1	1	1	1	1			0.4159	0.425895	0.926655
CC_OL_002_G14	CC1G_05192	CC_G_09958						1	6			1
CC_OL_002_G15	CC1G_05172	CC_G_09964	SPAC7D4.10	YPR036W	VMA13	Subunit H of the eight-subunit V1 peripheral membrane domain of the vacuolar H+-ATPase (V-ATPase), an electrogenic proton pump found throughout the endomembrane system; serves as an activator or a structural stabilizer of the V-ATPase						1			1	1	1				-0.872096	-0.73031	0.717868
CC_OL_002_G16	CC1G_13949	CC_G_09976											1
CC_OL_002_G17	CC1G_05091	CC_G_10003
CC_OL_002_G18	CC1G_05090	CC_G_10004						1	1											1
CC_OL_002_G19	CC1G_13946	CC_G_10034	SPBC3B9.03	YDR292C	SRP101	Signal recognition particle (SRP) receptor - alpha subunit; contain GTPase domains; involved in SRP-dependent protein targeting; interacts with Srp102p						1				1	1				-0.862719	0.306748	-0.7025
CC_OL_002_G20	CC1G_05148	CC_G_10047											1
CC_OL_002_G21	CC1G_05158	CC_G_10054	SPAC23A1.19c	YDR291W		Putative DNA helicase		1	3			1				1	1		1	1	0.738348	-0.760497	-0.562778
CC_OL_002_G22	CC1G_05173	CC_G_10059	SPCC126.05c	YNL252C	MRPL17	Mitochondrial ribosomal protein of the large subunit						1				1	1				0.528861	-0.241528	0.526639
CC_OL_002_G23	CC1G_05182	CC_G_10065	SPBC1709.16c												1						0.9056
CC_OL_002_G24	CC1G_05205	CC_G_10077	SPBC14F5.04c	YCR012W	PGK1	3-phosphoglycerate kinase, catalyzes transfer of high-energy phosphoryl groups from the acyl phosphate of 1,3-bisphosphoglycerate to ADP to produce ATP; key enzyme in glycolysis and gluconeogenesis						1				1	1			1	0.45401	0.187373	-0.649311
CC_OL_002_H01	CC1G_03925	CC_G_09523	SPBC25H2.05	YHR193C	EGD2	Alpha subunit of the heteromeric nascent polypeptide-associated complex (NAC) involved in protein sorting and translocation, associated with cytoplasmic ribosomes		1	4			1				1	1		1		0.49379	-0.533814	0.207245
CC_OL_002_H02	CC1G_03918	CC_G_09526	SPBC31F10.12	YER007C-A	TMA20	Protein of unknown function that associates with ribosomes and has a putative RNA binding domain; interacts with Tma22p; null mutant exhibits translation defects; has homology to human oncogene MCT-1						1				1	1			1	0.974672
CC_OL_002_H03	CC1G_03906	CC_G_09530										1								1
CC_OL_002_H04	CC1G_03881	CC_A_08014	SPBC23G7.05	YNL244C	SUI1	Translation initiation factor eIF1; component of a complex involved in recognition of the initiator codon; modulates translation accuracy at the initiation phase						1				1	1			1	0.70471	0.953607	0.681144
CC_OL_002_H05	CC1G_03860	CC_A_08023											1							1
CC_OL_002_H06	CC1G_03857	CC_A_08025						1	6			1								1
CC_OL_002_H07	CC1G_03829	CC_G_09544	SPAC22A12.09c	YJL203W	PRP21	Subunit of the SF3a splicing factor complex, required for spliceosome assembly		1	4			1				1	1		1		0.334567	0.484718	-0.444657
CC_OL_002_H08	CC1G_03787	CC_G_09565	SPAC26A3.11	YLR351C	NIT3	Nit protein, one of two proteins in S. cerevisiae with similarity to the Nit domain of NitFhit from fly and worm and to the mouse and human Nit protein which interacts with the Fhit tumor suppressor; nitrilase superfamily member									1	1				1	-0.562602	0.292328	-0.596606
CC_OL_002_H09	CC1G_03794	CC_G_09572											1
CC_OL_002_H10	CC1G_03824	CC_G_09587								1		1
CC_OL_002_H11	CC1G_03835	CC_G_09592	SPCC1840.01c	YJR074W	MOG1	Conserved nuclear protein that interacts with GTP-Gsp1p, which is a Ran homolog of the Ras GTPase family, and stimulates nucleotide release, involved in nuclear protein import, nucleotide release is inhibited by Yrb1p						1			1	1	1				-0.818038	0.459206	-0.783166
CC_OL_002_H12	CC1G_03850	CC_G_09601	SPBC17A3.07	YPL091W	GLR1	Cytosolic and mitochondrial glutathione oxidoreductase, converts oxidized glutathione to reduced glutathione										1				1	-0.926949	-0.238247	0.105081
CC_OL_002_H13	CC1G_03912	CC_G_09627	SPCC126.10	YOR126C	IAH1	Isoamyl acetate-hydrolyzing esterase, required in balance with alcohol acetyltransferase to maintain optimal amounts of isoamyl acetate, which is particularly important in sake brewing						1				1	1				0.37418	-0.0335721	-0.638112
CC_OL_002_H14	CC1G_03914	CC_G_09629	SPBC12D12.03	YDR212W	TCP1	Alpha subunit of chaperonin-containing T-complex, which mediates protein folding in the cytosol; involved in maintenance of actin cytoskeleton; homolog to Drosophila melanogaster and mouse tailless complex polypeptide		1	4			1				1	1		1	1	-0.23895	0.81719	-0.614745
CC_OL_002_H15	CC1G_03921	CC_G_09634											1							1
CC_OL_002_H16	CC1G_03923	CC_G_09635	SPAC56E4.02c	YGL047W	ALG13	Catalytic component of UDP-GlcNAc transferase, required for the second step of dolichyl-linked oligosaccharide synthesis; anchored to the ER membrane via interaction with Alg14p; similar to bacterial and human glycosyltransferases						1		1	1	1	1	1		1	-0.445341	-0.250764	-0.0766999
CC_OL_002_H17	CC1G_03927	CC_G_09638						1	2				1							1
CC_OL_002_H18	CC1G_10822	CC_G_02863	SPCC1442.09	YER090W	TRP2	Anthranilate synthase, catalyzes the initial step of tryptophan biosynthesis, forms multifunctional hetero-oligomeric anthranilate synthase:indole-3-glycerol phosphate synthase enzyme complex with Trp3p		1	9			1				1	1		1		0.93349	-0.0932138	0.198771
CC_OL_002_H19	CC1G_10828	CC_G_02866						1	3			1
CC_OL_002_H20	CC1G_10843	CC_G_02872	SPBC2A9.09	YOR281C	PLP2	Essential protein with similarity to phosducins, which are G-protein regulators; interacts with CCT (chaperonin containing TCP-1) complex; lethality of null mutation is complemented by expression of mouse phosducin-like protein MgcPhLP		1	4			1			1	1	1		1		0.0946738	0.828418	-0.443245
CC_OL_002_H21	CC1G_01582	CC_G_12345						1	2			1								1
CC_OL_002_H22	CC1G_01568	CC_G_12436						1	8											1
CC_OL_002_H23	CC1G_15264	CC_G_12445										1
CC_OL_002_H24	CC1G_01604	CC_A_10424						1	3			1								1
CC_OL_002_I01	CC1G_01651	CC_G_12472	SPAC15A10.06	YDR456W	NHX1	Endosomal Na+/H+ exchanger, required for intracellular sequestration of Na+; required for osmotolerance to acute hypertonic shock		1	5			1			1	1	1		1		-0.720499	0.811305	-0.251135
CC_OL_002_I02	CC1G_01652	CC_G_12473						1	7				1
CC_OL_002_I03	CC1G_09429	CC_G_08688	SPBC17G9.09	YER025W	GCD11	Gamma subunit of the translation initiation factor eIF2, involved in the identification of the start codon; binds GTP when forming the ternary complex with GTP and tRNAi-Met		1	4							1	1		1		0.880755	-0.829363	-0.493584
CC_OL_002_I04	CC1G_08759	CC_G_11545																		1
CC_OL_002_I05	CC1G_08739	CC_G_11553						1	6	1		1								1
CC_OL_002_I06	CC1G_08745	CC_G_11580						1	3				1							1
CC_OL_002_I07	CC1G_09115	CC_G_08944											1
CC_OL_002_I08	CC1G_09724	CC_G_10818																		1
CC_OL_002_I09	CC1G_09717	CC_G_10822						1	8			1								1
CC_OL_002_I10	CC1G_09700	CC_G_10846						1	4	1		1								1
CC_OL_002_I11	CC1G_09705	CC_G_10849										1								1
CC_OL_002_I12	CC1G_09714	CC_G_10853						1	2				1							1
CC_OL_002_I13	CC1G_11882	CC_G_04188																		1
CC_OL_002_I14	CC1G_11883	CC_A_03590																		1
CC_OL_002_I15	CC1G_11191	CC_G_07276										1
CC_OL_002_I16	CC1G_11194	CC_G_07282						1	6			1								1
CC_OL_002_I17	CC1G_02239	CC_G_07543										1								1
CC_OL_002_I18	CC1G_02170	CC_G_07573											1							1
CC_OL_002_I19	CC1G_02094	CC_G_07640	SPCC1442.05c	YGR235C		Putative protein of unknown function; the authentic, non-tagged protein is detected in highly purified mitochondria in high-throughput studies						1			1	1	1				-0.985271	0.605296	-0.680281
CC_OL_002_I20	CC1G_02125	CC_G_07653
CC_OL_002_I21	CC1G_02203	CC_G_07684	SPCC1450.15	YBR265W	TSC10	3-ketosphinganine reductase, catalyzes the second step in phytosphingosine synthesis, essential for growth in the absence of exogenous dihydrosphingosine or phytosphingosine, member of short chain dehydrogenase/reductase protein family		1	3				1			1	1		1		-0.680151	-0.67851	0.555267
CC_OL_002_I22	CC1G_02204	CC_G_07685		YPR160W	GPH1	Non-essential glycogen phosphorylase required for the mobilization of glycogen, activity is regulated by cyclic AMP-mediated phosphorylation, expression is regulated by stress-response elements and by the HOG MAP kinase pathway		1	7											1		-0.486214
CC_OL_002_I23	CC1G_12687	CC_G_02667						1	7											1
CC_OL_002_I24	CC1G_05826	CC_G_06654											1
CC_OL_002_J01	CC1G_05800	CC_G_06663	SPBC6B1.06c	YBR058C	UBP14	Ubiquitin-specific protease that specifically disassembles unanchored ubiquitin chains; involved in fructose-1,6-bisphosphatase (Fbp1p) degradation; similar to human isopeptidase T						1				1	1			1	0.224205	-0.629011	-0.194948
CC_OL_002_J02	CC1G_05798	CC_G_06692						1	5				1							1
CC_OL_002_J03	CC1G_05812	CC_G_06697						1	6			1
CC_OL_002_J04	CC1G_05816	CC_G_06701						1	1			1
CC_OL_002_J05	CC1G_12305	CC_G_02822										1								1
CC_OL_002_J06	CC1G_15400	CC_G_02824																		1
CC_OL_002_J07	CC1G_09809	CC_G_06552	SPAC1834.02	YDR127W	ARO1	Pentafunctional arom protein, catalyzes steps 2 through 6 in the biosynthesis of chorismate, which is a precursor to aromatic amino acids		1	9			1		1		1	1		1	1	-0.739063	0.499592	-0.375717
CC_OL_002_J08	CC1G_09813	CC_G_06554						1	8				1
CC_OL_002_J09	CC1G_11478	CC_G_00720											1							1
CC_OL_002_J10	CC1G_09926	CC_G_08184	SPCC757.07c	YDR256C	CTA1	Catalase A, breaks down hydrogen peroxide in the peroxisomal matrix formed by acyl-CoA oxidase (Pox1p) during fatty acid beta-oxidation		1	6			1		1	1	1	1	1	1	1	-0.920933	-0.468886	0.209738
CC_OL_002_J11	CC1G_09911	CC_G_08203						1	4			1								1
CC_OL_002_J12	CC1G_09920	CC_G_08210
CC_OL_002_J13	CC1G_06499	CC_G_08722										1								1
CC_OL_002_J14	CC1G_06462	CC_G_08740	SPBC16H5.03c	YDR390C	UBA2	Nuclear protein that acts as a heterodimer with Aos1p to activate Smt3p (SUMO) before its conjugation to proteins (sumoylation), which may play a role in protein targeting; essential for viability		1	3			1		1		1				1	0.883886	0.0492804	0.45424
CC_OL_002_J15	CC1G_06452	CC_G_08750						1	7			1								1
CC_OL_002_J16	CC1G_06503	CC_G_08769										1
CC_OL_002_J17	CC1G_06528	CC_G_08780								1		1
CC_OL_002_J18	CC1G_07304	CC_A_08254																		1
CC_OL_002_J19	CC1G_07287	CC_G_09817	SPCC24B10.21	YDR050C	TPI1	Triose phosphate isomerase, abundant glycolytic enzyme; mRNA half-life is regulated by iron availability; transcription is controlled by activators Reb1p, Gcr1p, and Rap1p through binding sites in the 5' non-coding region							1			1	1				0.773211	-0.668148	-0.311201
CC_OL_002_J20	CC1G_07290	CC_G_09829																		1
CC_OL_002_J21	CC1G_07292	CC_G_09831										1								1
CC_OL_002_J22	CC1G_07747	CC_G_01884						1	7
CC_OL_002_J23	CC1G_07750	CC_G_01889						1	2			1
CC_OL_002_J24	CC1G_11781	CC_G_05232								1		1
CC_OL_002_K01	CC1G_05447	CC_G_03780										1								1
CC_OL_002_K02	CC1G_05380	CC_G_03854						1	6			1
CC_OL_002_K03	CC1G_05387	CC_G_03859	SPCC1223.03c	YIL155C	GUT2	Mitochondrial glycerol-3-phosphate dehydrogenase; expression is repressed by both glucose and cAMP and derepressed by non-fermentable carbon sources in a Snf1p, Rsf1p, Hap2/3/4/5 complex dependent manner						1		1		1	1				0.625761	0.648023	0.673367
CC_OL_002_K04	CC1G_14943	CC_G_03869						1	8				1
CC_OL_002_K05	CC1G_14953	CC_G_01200	SPAC9.08c																		0.520393
CC_OL_002_K06	CC1G_08043	CC_A_01047						1	7			1								1
CC_OL_002_K07	CC1G_08054	CC_A_01050						1	4			1								1
CC_OL_002_K08	CC1G_13075	CC_G_07466						1	3			1								1
CC_OL_002_K09	CC1G_03467	CC_G_04192						1	1
CC_OL_002_K10	CC1G_03449	CC_G_04204																		1
CC_OL_002_K11	CC1G_03403	CC_G_04227	SPBC8D2.10c					1	3			1									-0.696945
CC_OL_002_K12	CC1G_03355	CC_G_04272	SPBC1706.03	YBR179C	FZO1	Mitofusin, mitochondrial integral membrane protein involved in mitochondrial fusion and mitochondrial genome maintenance; contains N-terminal GTPase domain; targeted for destruction by cytosolic components of the ubiquitin-proteasome system						1			1	1	1			1	0.925027	0.771622	0.849744
CC_OL_002_K13	CC1G_03387	CC_G_04288
CC_OL_002_K14	CC1G_03406	CC_G_04297	SPBC839.10	YGR013W	SNU71	Component of U1 snRNP required for mRNA splicing via spliceosome; yeast specific, no metazoan counterpart		1	3			1				1	1		1		0.794702	-0.401819	-0.754954
CC_OL_002_K15	CC1G_03416	CC_G_04302	SPAPB1E7.10	YJL011C	RPC17	RNA polymerase III subunit C17; physically interacts with C31, C11, and TFIIIB70; may be involved in the recruitment of pol III by the preinitiation complex		1	2			1			1	1	1		1	1	0.097533	-0.915897	-0.0579437
CC_OL_002_K16	CC1G_03436	CC_A_03689																		1
CC_OL_002_K17	CC1G_03459	CC_G_04314	SPCC16A11.16c	YLR421C	RPN13	Subunit of the 19S regulatory particle of the 26S proteasome lid; acts as a ubiquitin receptor for the proteasome; null mutants accumulate ubiquitinated Gcn4p and display decreased 26S proteasome stability		1	4					1	1	1	1		1		-0.0905426	0.95554	-0.220312
CC_OL_002_K18	CC1G_07194	CC_G_00584											1
CC_OL_002_K19	CC1G_07181	CC_G_00591	SPBP23A10.05					1	3			1			1						-0.658171
CC_OL_002_K20	CC1G_07176	CC_G_00593	SPAC3A11.12c	YOR117W	RPT5	One of six ATPases of the 19S regulatory particle of the 26S proteasome involved in the degradation of ubiquitinated substrates; recruited to the GAL1-10 promoter region upon induction of transcription						1		1		1	1				0.979728	0.882463	0.906871
CC_OL_002_K21	CC1G_07172	CC_G_00597						1	7				1							1
CC_OL_002_K22	CC1G_07167	CC_G_00600	SPAC821.10c	YJR104C	SOD1	Cytosolic superoxide dismutase; some mutations are analogous to those that cause ALS (amyotrophic lateral sclerosis) in humans								1	1	1	1			1			0.458475
CC_OL_002_K23	CC1G_14988	CC_G_00602	SPBC12C2.02c	YER093C	TSC11	Subunit of TORC2 (Tor2p-Lst8p-Avo1-Avo2-Tsc11p-Bit61p), a membrane-associated complex that regulates actin cytoskeletal dynamics during polarized growth and cell wall integrity; involved in sphingolipid metabolism; contains a RasGEFN domain		1	4			1			0	1	1			1		-0.16313
CC_OL_002_K24	CC1G_07131	CC_A_00556	SPCC1322.16	YGR231C	PHB2	Subunit of the prohibitin complex (Phb1p-Phb2p), a 1.2 MDa ring-shaped inner mitochondrial membrane chaperone that stabilizes newly synthesized proteins; determinant of replicative life span; involved in mitochondrial segregation		1	2			1			1	1				1	-0.806498	-0.655284	0.112268
CC_OL_002_L01	CC1G_07119	CC_G_00619						1	9				1							1
CC_OL_002_L02	CC1G_07123	CC_G_00622	SPAC12B10.07	YKL007W	CAP1	Alpha subunit of the capping protein (CP) heterodimer (Cap1p and Cap2p) which binds to the barbed ends of actin filaments preventing further polymerization; localized predominantly to cortical actin patches		1	3			1		1	1	1	1	1	1		-0.240715	0.941662	0.0825613
CC_OL_002_L03	CC1G_07140	CC_G_00631
CC_OL_002_L04	CC1G_07164	CC_G_00643										1
CC_OL_002_L05	CC1G_07190	CC_G_00655	SPBC12D12.04c	YBL105C	PKC1	Protein serine/threonine kinase essential for cell wall remodeling during growth; localized to sites of polarized growth and the mother-daughter bud neck; homolog of the alpha, beta, and gamma isoforms of mammalian protein kinase C (PKC)						1		1	1	1				1	-0.402294	0.0525638	-0.330095
CC_OL_002_L06	CC1G_11697	CC_G_12266						1	6			1								1
CC_OL_002_L07	CC1G_11703	CC_G_12282										1
CC_OL_002_L08	CC1G_03025	CC_G_05591											1
CC_OL_002_L09	CC1G_02972	CC_G_05621	SPAC521.04c	YNL321W	VNX1	Low affinity vacuolar membrane localized monovalent cation/H+ antiporter; member of the calcium exchanger (CAX) family; potential Cdc28p substrate						1		1	1	1	1	1		1	0.753546	-0.115097	0.0961155
CC_OL_002_L10	CC1G_15016	CC_G_05623						1	6											1
CC_OL_002_L11	CC1G_02958	CC_G_05628	SPAC10F6.06									1			1						0.69489
CC_OL_002_L12	CC1G_02956	CC_G_05630								1		1
CC_OL_002_L13	CC1G_02901	CC_G_05655	SPAC25G10.05c	YER055C	HIS1	ATP phosphoribosyltransferase, a hexameric enzyme, catalyzes the first step in histidine biosynthesis; mutations cause histidine auxotrophy and sensitivity to Cu, Co, and Ni salts; transcription is regulated by general amino acid control						1		1		1	1				0.282272	0.206728	-0.405349
CC_OL_002_L14	CC1G_02902	CC_G_05663										1
CC_OL_002_L15	CC1G_02993	CC_A_04837											1							1
CC_OL_002_L16	CC1G_15026	CC_A_04841						1	3			1								1
CC_OL_002_L17	CC1G_12319	CC_G_08574	SPBC11C11.04c	YOR349W	CIN1	Tubulin folding factor D involved in beta-tubulin (Tub2p) folding; isolated as mutant with increased chromosome loss and sensitivity to benomyl						1		1	1	1	1	1			-0.330436	-0.859127	0.333439
CC_OL_002_L18	CC1G_12324	CC_G_08579										1								1
CC_OL_002_L19	CC1G_04997	CC_G_07737										1								1
CC_OL_002_L20	CC1G_05055	CC_G_07808	SPCC132.04c	YDL215C	GDH2	NAD(+)-dependent glutamate dehydrogenase, degrades glutamate to ammonia and alpha-ketoglutarate; expression sensitive to nitrogen catabolite repression and intracellular ammonia levels		1	7				1	1		1	1		1	1	-0.983293	0.834106	-0.877572
CC_OL_002_L21	CC1G_12439	CC_A_00607	SPBC3H7.03c	YIL125W	KGD1	Component of the mitochondrial alpha-ketoglutarate dehydrogenase complex, which catalyzes a key step in the tricarboxylic acid (TCA) cycle, the oxidative decarboxylation of alpha-ketoglutarate to form succinyl-CoA									1	1				1	-0.0764449	0.18311	0.831515
CC_OL_002_L22	CC1G_10946	CC_G_09017										1
CC_OL_002_L23	CC1G_10919	CC_G_09028	SPBC18H10.04c	YPR163C	TIF3	Translation initiation factor eIF-4B, has RNA annealing activity; contains an RNA recognition motif and binds to single-stranded RNA		1	3			1				1	1		1	1	-0.221097	-0.777301	0.16843
CC_OL_002_L24	CC1G_10936	CC_G_09040										1
CC_OL_002_M01	CC1G_10938	CC_G_09041										1								1
CC_OL_002_M02	CC1G_06329	CC_G_06169						1	9				1
CC_OL_002_M03	CC1G_06270	CC_G_06192	SPAPB1A10.07c	YDR105C	TMS1	Vacuolar membrane protein of unknown function that is conserved in mammals; predicted to contain eleven transmembrane helices; interacts with Pdr5p, a protein involved in multidrug resistance									1	1	1						0.759175
CC_OL_002_M04	CC1G_06285	CC_G_06188						1	7			1
CC_OL_002_M05	CC1G_06295	CC_G_06222	SPBC1734.05c					1	7											1	-0.779295
CC_OL_002_M06	CC1G_14403	CC_G_06244	SPBC1271.09	YCR098C	GIT1	Plasma membrane permease, mediates uptake of glycerophosphoinositol and glycerophosphocholine as sources of the nutrients inositol and phosphate; expression and transport rate are regulated by phosphate and inositol availability	1							1	1	1	1				0.943785	0.712548	0.776325
CC_OL_002_M07		CC_G_06245						1	7											1
CC_OL_002_M08	CC1G_06344	CC_G_06246						1	3
CC_OL_002_M09	CC1G_06396	CC_G_00939		YKR009C	FOX2	Multifunctional enzyme of the peroxisomal fatty acid beta-oxidation pathway; has 3-hydroxyacyl-CoA dehydrogenase and enoyl-CoA hydratase activities		1	8					1								-0.921614
CC_OL_002_M10	CC1G_14414	CC_G_00979						1	7	1		1								1
CC_OL_002_M11	CC1G_06410	CC_G_00986											1
CC_OL_002_M12	CC1G_06423	CC_G_00994	SPAC630.03	YJR065C	ARP3	Essential component of the Arp2/3 complex, which is a highly conserved actin nucleation center required for the motility and integrity of actin patches; involved in endocytosis and membrane growth and polarity		1	1					1		1	1		1		-0.526103	0.600323	0.291017
CC_OL_002_M13	CC1G_12418	CC_G_08015	SPAC1296.02	YGL187C	COX4	Subunit IV of cytochrome c oxidase, which is the terminal member of the mitochondrial inner membrane electron transport chain; N-terminal 25 residues of precursor are cleaved during mitochondrial import; phosphorylated									1	1	1				0.0472893	0.375484	0.211418
CC_OL_002_M14	CC1G_12570	CC_G_03137
CC_OL_002_M15	CC1G_12569	CC_G_03145										1
CC_OL_002_M16	CC1G_07085	CC_G_07846								1		1								1
CC_OL_002_M17	CC1G_14428	CC_G_07866	SPAC644.13c	YGL198W	YIP4	Protein that interacts with Rab GTPases, localized to late Golgi vesicles; computational analysis of large-scale protein-protein interaction data suggests a possible role in vesicle-mediated transport		1	4					1	1	1				1	0.921518	0.426328	0.179402
CC_OL_002_M18	CC1G_07058	CC_G_07876	SPCPB16A4.02c																	1	0.670011
CC_OL_002_M19	CC1G_07064	CC_G_07881						1	2			1								1
CC_OL_002_M20	CC1G_07067	CC_G_07882										1
CC_OL_002_M21	CC1G_07096	CC_G_07897																		1
CC_OL_002_M22	CC1G_07109	CC_G_07903		YML131W		Putative protein of unknown function with similarity to medium chain dehydrogenase/reductases; expression induced by stresses including osmotic shock, DNA damaging agents, and other chemicals; GFP-fusion protein localizes to the cytoplasm								1								0.32327
CC_OL_002_M23	CC1G_07602	CC_G_05538						1	8				1
CC_OL_002_M24	CC1G_07583	CC_G_05546	SPBC1347.05c	YMR214W	SCJ1	One of several homologs of bacterial chaperone DnaJ, located in the ER lumen where it cooperates with Kar2p to mediate maturation of proteins								1		1	1				-0.593145	0.374606	-0.739311
CC_OL_002_N01	CC1G_10062	CC_G_04951	SPAC694.03	YCL047C		Putative protein of unknown function						1				1	1			1	0.091135	-0.744676	0.388767
CC_OL_002_N02	CC1G_06225	CC_G_10338						1	7				1
CC_OL_002_N03	CC1G_06210	CC_G_10343										1								1
CC_OL_002_N04	CC1G_06175	CC_G_10360										1								1
CC_OL_002_N05	CC1G_06170	CC_G_10363	SPCC14G10.01	YDR196C		Putative dephospho-CoA kinase (DPCK) that catalyzes the final step in Coenzyme A biosynthesis; essential for viability; the authentic, non-tagged protein is detected in highly purified mitochondria in high-throughput studies		1	4			1		1	1	1	1	1	1	1	0.73894	-0.801247	-0.907101
CC_OL_002_N06	CC1G_06209	CC_G_10388								1		1
CC_OL_002_N07	CC1G_06231	CC_G_10398																		1
CC_OL_002_N08	CC1G_06236	CC_G_10400	SPAC1851.03	YOR039W	CKB2	Beta' regulatory subunit of casein kinase 2, a Ser/Thr protein kinase with roles in cell growth and proliferation; the holoenzyme also contains CKA1, CKA2 and CKB1, the many substrates include transcription factors and all RNA polymerases						1		1		1	1			1	0.299174	-0.373021	-0.904409
CC_OL_002_N09	CC1G_06255	CC_G_10408	SPBC2G5.04c	YML067C	ERV41	Protein localized to COPII-coated vesicles, forms a complex with Erv46p; involved in the membrane fusion stage of transport; has homology to human ERGIC2 (PTX1) protein		1	6				1			1	1				-0.840971
CC_OL_002_N10	CC1G_08095	CC_G_05184						1	6	1		1
CC_OL_002_N11	CC1G_04061	CC_G_11010										1
CC_OL_002_N12	CC1G_04120	CC_G_11046		YPR020W	ATP20	Subunit g of the mitochondrial F1F0 ATP synthase; reversibly phosphorylated on two residues; unphosphorylated form is required for dimerization of the ATP synthase complex		1	4			1										0.936239
CC_OL_002_N13	CC1G_00464	CC_G_02172	SPBC15C4.03	YOR370C	MRS6	Rab escort protein, forms a complex with the Ras-like small GTPase Ypt1p that is required for the prenylation of Ypt1p by protein geranylgeranyltransferase type II (Bet2p-Bet4p)						1			1	1	1				0.563823	0.336715	0.321763
CC_OL_002_N14	CC1G_00461	CC_G_02175	SPBC29A10.13	YKL016C	ATP7	Subunit d of the stator stalk of mitochondrial F1F0 ATP synthase, which is a large, evolutionarily conserved enzyme complex required for ATP synthesis						1			1	1	1			1	-0.190125	0.0455416	-0.432866
CC_OL_002_N15	CC1G_00417	CC_G_02196	SPAC3G9.06	YFL022C	FRS2	Alpha subunit of cytoplasmic phenylalanyl-tRNA synthetase, forms a tetramer with Frs1p to form active enzyme; evolutionarily distant from mitochondrial phenylalanyl-tRNA synthetase based on protein sequence, but substrate binding is similar						1				1	1			1	0.784426	-0.86319	-0.715915
CC_OL_002_N16	CC1G_00344	CC_G_02229										1								1
CC_OL_002_N17	CC1G_00317	CC_G_02244	SPAC3A12.18	YNL241C	ZWF1	Glucose-6-phosphate dehydrogenase (G6PD), catalyzes the first step of the pentose phosphate pathway; involved in adapting to oxidatve stress; homolog of the human G6PD which is deficient in patients with hemolytic anemia						1		1		1	1				0.830369	-0.43435	-0.519977
CC_OL_002_N18	CC1G_00298	CC_G_02255						1	4			1
CC_OL_002_N19	CC1G_00238	CC_G_02280						1	4			1
CC_OL_002_N20	CC1G_00190	CC_G_02300											1							1
CC_OL_002_N21	CC1G_00147	CC_G_02316											1
CC_OL_002_N22	CC1G_00095	CC_G_02336	SPBC30D10.02	YDR397C	NCB2	Subunit of a heterodimeric NC2 transcription regulator complex with Bur6p; complex binds to TBP and can repress transcription by preventing preinitiation complex assembly or stimulate activated transcription; homologous to human NC2beta		1	1			1				1	1		1		0.0816671	0.586109	-0.741016
CC_OL_002_N23	CC1G_00086	CC_G_02340
CC_OL_002_N24	CC1G_00058	CC_G_02359	SPAC2F3.09	YDR232W	HEM1	5-aminolevulinate synthase, catalyzes the first step in the heme biosynthetic pathway; an N-terminal signal sequence is required for localization to the mitochondrial matrix; expression is regulated by Hap2p-Hap3p		1	8				1			1				1	-0.770273	-0.413552	0.674182
CC_OL_002_O01	CC1G_00016	CC_G_02379	SPAC16E8.02	YGL010W		Putative protein of unknown function; YGL010W is not an essential gene								1	1	1	1				0.860682	0.66594	0.467367
CC_OL_002_O02	CC1G_00036	CC_G_02398	SPAC16.03c	YLR420W	URA4	Dihydroorotase, catalyzes the third enzymatic step in the de novo biosynthesis of pyrimidines, converting carbamoyl-L-aspartate into dihydroorotate										1	1				0.206769	-0.100644	0.603571
CC_OL_002_O03	CC1G_00051	CC_G_02405	SPBC337.10c	YKR071C	DRE2	Protein of unknown function required for iron-sulfur cluster assembly and sister chromatid cohesion; mutation displays synthetic lethal interaction with the pol3-13 allele of CDC2							1	1		1	1			1	0.641127	-0.852399	-0.861861
CC_OL_002_O04	CC1G_14591	CC_G_02447	SPAC6G10.04c	YMR314W	PRE5	Alpha 6 subunit of the 20S proteasome		1	4			1		1		1				1	0.857869	0.758822	0.833045
CC_OL_002_O05	CC1G_00146	CC_A_02134																		1
CC_OL_002_O06	CC1G_00158	CC_G_02461											1							1
CC_OL_002_O07	CC1G_00173	CC_G_02468	SPBC29A3.07c					1	4			1									0.670085
CC_OL_002_O08	CC1G_00183	CC_G_02473						1	3			1
CC_OL_002_O09	CC1G_00201	CC_A_02158	SPBC25D12.04	YJL026W	RNR2	Ribonucleotide-diphosphate reductase (RNR), small subunit; the RNR complex catalyzes the rate-limiting step in dNTP synthesis and is regulated by DNA replication and DNA damage checkpoint pathways via localization of the small subunits	1								1	1	1			1	-0.161244	0.374807	0.453579
CC_OL_002_O10	CC1G_00206	CC_G_02484										1								1
CC_OL_002_O11	CC1G_14613	CC_G_02496		YBL064C	PRX1	Mitochondrial peroxiredoxin (1-Cys Prx) with thioredoxin peroxidase activity, has a role in reduction of hydroperoxides; induced during respiratory growth and under conditions of oxidative stress; phosphorylated		1	2			1								1		0.724077
CC_OL_002_O12	CC1G_00231	CC_G_02500								1		1								1
CC_OL_002_O13	CC1G_00270	CC_G_02519	SPAC3F10.15c									1			1						0.458489
CC_OL_002_O14	CC1G_00284	CC_G_02525	SPAC20G4.01	YFL028C	CAF16	Part of the evolutionarily-conserved CCR4-NOT transcriptional regulatory complex involved in controlling mRNA initiation, elongation, and degradation; putative ABC ATPase; interacts with Ssn2p, Ssn3p, and Ssn8p								1		1	1				0.846613	0.570219	0.208132
CC_OL_002_O15		CC_G_02540										1								1
CC_OL_002_O16	CC1G_00312	CC_G_02541	SPBC24C6.02	YFL002C	SPB4	Putative ATP-dependent RNA helicase, nucleolar protein required for synthesis of 60S ribosomal subunits at a late step in the pathway; sediments with 66S pre-ribosomes in sucrose gradients						1				1	1				-0.299535	0.520404	0.377127
CC_OL_002_O17	CC1G_00332	CC_G_02548		YPL154C	PEP4	Vacuolar aspartyl protease (proteinase A), required for the posttranslational precursor maturation of vacuolar proteinases; important for protein turnover after oxidative damage; synthesized as a zymogen, self-activates							1	1								0.518366
CC_OL_002_O18	CC1G_00350	CC_G_02559	SPBC902.05c	YOR136W	IDH2	Subunit of mitochondrial NAD(+)-dependent isocitrate dehydrogenase, which catalyzes the oxidation of isocitrate to alpha-ketoglutarate in the TCA cycle; phosphorylated						1		1	1	1	1	1			-0.823873	-0.687572	0.312931
CC_OL_002_O19	CC1G_00351	CC_G_02560
CC_OL_002_O20	CC1G_00359	CC_G_02562	SPAC2E1P5.03	YFR041C	ERJ5	Type I membrane protein with a J domain is required to preserve the folding capacity of the endoplasmic reticulum; loss of the non-essential ERJ5 gene leads to a constitutively induced unfolded protein response		1	4			1				1	1		1	1	0.913048	-0.926833	-0.765328
CC_OL_002_O21	CC1G_00362	CC_G_02566	SPAC23H4.06	YPR035W	GLN1	Glutamine synthetase (GS), synthesizes glutamine from glutamate and ammonia; with Glt1p, forms the secondary pathway for glutamate biosynthesis from ammonia; expression regulated by nitrogen source and by amino acid limitation		1	8				1	1	1	1	1		1		0.078798	0.965001	-0.0223523
CC_OL_002_O22	CC1G_00367	CC_G_02569	SPBC1711.13	YCL030C	HIS4	Multifunctional enzyme containing phosphoribosyl-ATP pyrophosphatase, phosphoribosyl-AMP cyclohydrolase, and histidinol dehydrogenase activities; catalyzes the second, third, ninth and tenth steps in histidine biosynthesis		1	1			1		1		1	1		1		0.536238	-0.123045	0.588405
CC_OL_002_O23	CC1G_00372	CC_G_02572	SPAC11G7.03	YNL037C	IDH1	Subunit of mitochondrial NAD(+)-dependent isocitrate dehydrogenase, which catalyzes the oxidation of isocitrate to alpha-ketoglutarate in the TCA cycle		1	8					1	1	1				1	-0.104525	-0.947591	-0.135063
CC_OL_002_O24	CC1G_00380	CC_A_02242								1		1								1
CC_OL_002_P01	CC1G_00395	CC_G_02583						1	4			1
CC_OL_002_P02	CC1G_00400	CC_G_02585																		1
CC_OL_002_P03	CC1G_00412	CC_G_02592	SPAC23A1.12c	YLR060W	FRS1	Beta subunit of cytoplasmic phenylalanyl-tRNA synthetase, forms a tetramer with Frs2p to generate active enzyme; sequence is evolutionarily distant from mitochondrial phenylalanyl-tRNA synthetase (Msf1p), but substrate binding is similar		1	2							1	1		1		0.693043	0.692428	0.175852
CC_OL_002_P04	CC1G_00435	CC_G_02610	SPAC1002.17c									1			1						0.575752
CC_OL_002_P05	CC1G_01456	CC_G_01947										1								1
CC_OL_002_P06	CC1G_01407	CC_G_01972						1	7			1
CC_OL_002_P07	CC1G_01401	CC_G_01974						1	1			1
CC_OL_002_P08	CC1G_01359	CC_G_01992		YEL011W	GLC3	Glycogen branching enzyme, involved in glycogen accumulation; green fluorescent protein (GFP)-fusion protein localizes to the cytoplasm in a punctate pattern						1		1						1		0.670109
CC_OL_002_P09	CC1G_01355	CC_G_01994		YOR087W	YVC1	Vacuolar cation channel, mediates release of Ca(2+) from the vacuole in response to hyperosmotic shock							1	1								0.277865
CC_OL_002_P10	CC1G_01328	CC_G_02008											1							1
CC_OL_002_P11	CC1G_14673	CC_G_02014	SPAC1D4.14	YNL139C	THO2	Subunit of the THO complex, which is required for efficient transcription elongation and involved in transcriptional elongation-associated recombination; required for LacZ RNA expression from certain plasmids	1	1	4			1		1	1	1	1	1	1	1	0.103183	0.772141	-0.262267
CC_OL_002_P12	CC1G_14669	CC_G_02031						1	4			1								1
CC_OL_002_P13	CC1G_01283	CC_G_02035	SPAC22F3.12c	YLR452C	SST2	GTPase-activating protein for Gpa1p, regulates desensitization to alpha factor pheromone; also required to prevent receptor-independent signaling of the mating pathway; member of the RGS (regulator of G-protein signaling) family						1			1	1	1			1	0.792484	-0.987316	-0.7981
CC_OL_002_P14	CC1G_01253	CC_G_02048											1							1
CC_OL_002_P15	CC1G_01254	CC_G_02053	SPBC660.11	YLL046C	RNP1	Ribonucleoprotein that contains two RNA recognition motifs (RRM)		1	4				1	1		1	1		1	1	0.354422	-0.135993	0.518411
CC_OL_002_P16	CC1G_01261	CC_G_02056						1	1			1								1
CC_OL_002_P17	CC1G_01290	CC_G_02070						1	4			1
CC_OL_002_P18	CC1G_01298	CC_G_02073	SPAC1B3.05	YIL038C	NOT3	Subunit of the CCR4-NOT complex, which is a global transcriptional regulator with roles in transcription initiation and elongation and in mRNA degradation		1	4			1			0	1	1					-0.807133
CC_OL_002_P19	CC1G_01356	CC_G_02102	SPBC1778.08c	YLR370C	ARC18	Subunit of the ARP2/3 complex, which is required for the motility and integrity of cortical actin patches		1	2			1		1	1	1	1	1	1		0.645641	0.418149	0.487227
CC_OL_002_P20	CC1G_01375	CC_A_01847																		1
CC_OL_002_P21	CC1G_01383	CC_G_02114										1								1
CC_OL_002_P22	CC1G_01388	CC_G_02116	SPAC18G6.11c	YKL125W	RRN3	Protein required for transcription of rDNA by RNA polymerase I; transcription factor independent of DNA template; involved in recruitment of RNA polymerase I to rDNA						1			1	1	1				-0.593044	0.453756	0.14642
CC_OL_002_P23	CC1G_01392	CC_G_02118	SPBC16G5.09	YGL203C	KEX1	Protease involved in the processing of killer toxin and alpha factor precursor; cleaves Lys and Arg residues from the C-terminus of peptides and proteins		1	7	1		1		1	1	1	1	1	1		-0.8878	0.662894	-0.642302
CC_OL_002_P24	CC1G_14685	CC_A_01859	SPAC1565.01	YNR018W		Putative protein of unknown function; non-tagged protein is detected in purified mitochondria; null mutant displays decreased frequency of mitochondrial genome loss (petite formation) and severe growth defect in minimal glycerol media		1	3						1	1				1	0.453866	-0.0133199	-0.304811
CC_OL_003_A01	CC1G_01418	CC_G_02126									1		1
CC_OL_003_A02	CC1G_08162	CC_G_11933																		1
CC_OL_003_A03		blank
CC_OL_003_A04	CC1G_08143	CC_G_11897
CC_OL_003_A05	CC1G_08134	CC_G_11922										1								1
CC_OL_003_A06	CC1G_08167	CC_G_11934						1	1											1
CC_OL_003_A07	CC1G_08678	CC_G_11134										1								1
CC_OL_003_A08	CC1G_06970	CC_G_10441						1	7
CC_OL_003_A09	CC1G_06964	CC_G_10444											1							1
CC_OL_003_A10	CC1G_06963	CC_G_10445						1	2											1
CC_OL_003_A11	CC1G_06939	CC_G_10460	SPAP8A3.11c	YHR168W	MTG2	Putative GTPase, member of the Obg family; peripheral protein of the mitochondrial inner membrane that associates with the large ribosomal subunit; required for mitochondrial translation, possibly via a role in ribosome assembly								1		1				1			-0.433913
CC_OL_003_A12	CC1G_06932	CC_G_10463		YMR178W		Putative protein of unknown function; green fluorescent protein (GFP)-fusion protein localizes to both the cytoplasm and nucleus and is induced in response to the DNA-damaging agent MMS; YMR178W is not an essential gene						1								1		0.723388
CC_OL_003_A13	CC1G_06951	CC_G_10496										1								1
CC_OL_003_A14	CC1G_12474	CC_G_08960									1		1
CC_OL_003_A15	CC1G_11437	CC_G_00903						1	7			1
CC_OL_003_A16	CC1G_11438	CC_G_00907	SPBC13G1.06c	YER048W-A	ISD11	Protein required for mitochondrial iron-sulfur cluster biosynthesis		1	3							1	1			1	-0.315174
CC_OL_003_A17	CC1G_11441	CC_G_00908						1	4			1
CC_OL_003_A18	CC1G_15574	CC_G_08137										1								1
CC_OL_003_A19	CC1G_09830	CC_A_06861											1							1
CC_OL_003_A20	CC1G_09823	CC_G_08160									1	1	0							1
CC_OL_003_A21	CC1G_10323	CC_A_10450										1								1
CC_OL_003_A22	CC1G_10314	CC_G_12494						1	3			1								1
CC_OL_003_A23	CC1G_10315	CC_G_12508									1		1							1
CC_OL_003_A24	CC1G_10334	CC_G_12515	SPAC23C4.19	YML010W	SPT5	Protein that forms a complex with Spt4p and mediates both activation and inhibition of transcription elongation; Spt4p-Spt5p complex also plays a role in pre-mRNA processing									0	1	1
CC_OL_003_B01	CC1G_11986	CC_G_03082
CC_OL_003_B02	CC1G_09510	CC_G_05015	SPBC1734.13	YBR039W	ATP3	Gamma subunit of the F1 sector of mitochondrial F1F0 ATP synthase, which is a large, evolutionarily conserved enzyme complex required for ATP synthesis						1			1	1	1				-0.888398	0.229171	-0.364432
CC_OL_003_B03	CC1G_15590	CC_G_05019										1								1
CC_OL_003_B04	CC1G_15600	CC_G_00817											1
CC_OL_003_B05	CC1G_15593	CC_G_00835																		1
CC_OL_003_B06	CC1G_07500	CC_G_00838						1	4			1
CC_OL_003_B07	CC1G_07492	CC_G_00842	SPBC25B2.10									1			1						0.135352
CC_OL_003_B08	CC1G_05645	CC_G_04325																		1
CC_OL_003_B09	CC1G_05645	CC_G_04326								1		1								1
CC_OL_003_B10	CC1G_05643	CC_G_04327									1	1	0
CC_OL_003_B11	CC1G_05640	CC_A_03707						1	3	1		1
CC_OL_003_B12	CC1G_05638	CC_G_04329									1		1
CC_OL_003_B13	CC1G_05636	CC_G_04330									1		1							1
CC_OL_003_B14	CC1G_05633		SPBC16D10.09	YBR088C	POL30	Proliferating cell nuclear antigen (PCNA), functions as the sliding clamp for DNA polymerase delta; may function as a docking site for other proteins required for mitotic and meiotic chromosomal DNA replication and for DNA repair	1					1		1		1				1	0.067058	0.674823	0.72889
CC_OL_003_B15	CC1G_05632	CC_A_03711						1	6				1
CC_OL_003_B16	CC1G_05630	CC_G_04334										1
CC_OL_003_B17		CC_A_03713											1
CC_OL_003_B18												1
CC_OL_003_B19		CC_A_03715									1		1
CC_OL_003_B20	CC1G_05621	CC_A_03716
CC_OL_003_B21	CC1G_05616	CC_A_03717						1	7			1								1
CC_OL_003_B22	CC1G_05615	CC_A_03718											1
CC_OL_003_B23	CC1G_05613	CC_G_04342
CC_OL_003_B24	CC1G_05609	CC_A_03720
CC_OL_003_C01	CC1G_05608	CC_A_03721						1	1			1
CC_OL_003_C02	CC1G_05607	CC_A_03722
CC_OL_003_C03	CC1G_05602	CC_A_03723										1
CC_OL_003_C04	CC1G_05599	CC_A_03724
CC_OL_003_C05	CC1G_05597	CC_G_04343
CC_OL_003_C06
CC_OL_003_C07											1	1	0
CC_OL_003_C08		CC_A_03728										1
CC_OL_003_C09	CC1G_05592	CC_A_03729										1
CC_OL_003_C10	CC1G_15765	CC_A_03730
CC_OL_003_C11	CC1G_15764	CC_A_03731
CC_OL_003_C12	CC1G_05588	CC_A_03732
CC_OL_003_C13	CC1G_05583	CC_A_03733									1		1
CC_OL_003_C14	CC1G_05582	CC_G_04346	SPBC3B8.03	YNR050C	LYS9	Saccharopine dehydrogenase (NADP+, L-glutamate-forming); catalyzes the formation of saccharopine from alpha-aminoadipate 6-semialdehyde, the seventh step in lysine biosynthesis pathway; exhibits genetic and physical interactions with TRM112		1	2					1		1	1		1		-0.298988	-0.908408	0.15045
CC_OL_003_C15	CC1G_05580	CC_A_03735											1
CC_OL_003_C16	CC1G_05575	CC_G_04347									1	1	0
CC_OL_003_C17	CC1G_05571	CC_G_04348									1	1	0
CC_OL_003_C18	CC1G_15761	CC_A_03738											1							1
CC_OL_003_C19	CC1G_15760	CC_A_03739																		1
CC_OL_003_C20	CC1G_05568	CC_A_03740	SPBC13E7.10c	YGR246C	BRF1	TFIIIB B-related factor, one of three subunits of RNA polymerase III transcription initiation factor TFIIIB, binds TFIIIC and TBP and recruits RNA pol III to promoters, amino-terminal half is homologous to TFIIB						1			1	1	1				-0.330453	0.0542285	-0.929587
CC_OL_003_C21	CC1G_05566	CC_G_04349
CC_OL_003_C22	CC1G_05563	CC_A_03742								1		1
CC_OL_003_C23	CC1G_05554	CC_A_03743
CC_OL_003_C24	CC1G_05548	CC_A_03744
CC_OL_003_D01	CC1G_05545	CC_A_03745						1	8			1
CC_OL_003_D02	CC1G_05546	CC_G_04350									1	1	0
CC_OL_003_D03	CC1G_15755	CC_G_04351
CC_OL_003_D04	CC1G_15757	CC_G_04352									1	1	0
CC_OL_003_D05	CC1G_05556	CC_G_04353						1	8			1								1
CC_OL_003_D06	CC1G_15758	CC_G_04354																		1
CC_OL_003_D07	CC1G_15758	CC_G_04355																		1
CC_OL_003_D08	CC1G_05559	CC_G_04356
CC_OL_003_D09	CC1G_05560	CC_G_04357										1
CC_OL_003_D10	CC1G_15759	CC_G_04358								1		1								1
CC_OL_003_D11	CC1G_15759	CC_G_04359																		1
CC_OL_003_D12	CC1G_15759	CC_A_03756								1		1								1
CC_OL_003_D13	CC1G_05567	CC_G_04361									1		1
CC_OL_003_D14	CC1G_05572	CC_G_04363									1		1
CC_OL_003_D15	CC1G_05573	CC_G_04364
CC_OL_003_D16	CC1G_05574	CC_A_03760											1							1
CC_OL_003_D17	CC1G_05576	CC_G_04366
CC_OL_003_D18	CC1G_05577	CC_G_04367											1
CC_OL_003_D19	CC1G_05578	CC_G_04368	SPAC17G6.04c	YDL090C	RAM1	Beta subunit of the CAAX farnesyltransferase (FTase) that prenylates the a-factor mating pheromone and Ras proteins; required for the membrane localization of Ras proteins and a-factor; homolog of the mammalian FTase beta subunit		1	7				1	1	1	1	1		1		0.00631178	-0.841148	0.333031
CC_OL_003_D20	CC1G_05581	CC_G_04370
CC_OL_003_D21	CC1G_15763	CC_A_03765								1		1								1
CC_OL_003_D22	CC1G_15763	CC_G_04372								1		1								1
CC_OL_003_D23	CC1G_05589	CC_G_04373
CC_OL_003_D24	CC1G_05591	CC_G_04374								1		1
CC_OL_003_E01	CC1G_05598	CC_G_04376						1	6											1
CC_OL_003_E02	CC1G_05603	CC_G_04379						1	5			1
CC_OL_003_E03	CC1G_05604	CC_G_04380									1		1
CC_OL_003_E04	CC1G_05605	CC_G_04381											1
CC_OL_003_E05	CC1G_05611	CC_G_04382									1		1
CC_OL_003_E06	CC1G_05614	CC_G_04383									1		1
CC_OL_003_E07	CC1G_05617	CC_G_04384										1
CC_OL_003_E08	CC1G_05619	CC_A_03776	SPBC215.15	YLR208W	SEC13	Component of both the Nup84 nuclear pore sub-complex and of the COPII complex (Sar1p, Sec13p, Sec16p, Sec23p, Sec24p, Sec31p, Sfb2p, and Sfb3p) which is important for the formation of ER to Golgi transport vesicles								1	0	1	1			1		0.836141
CC_OL_003_E09	CC1G_05620	CC_G_04386										1
CC_OL_003_E10	CC1G_05629	CC_G_04388
CC_OL_003_E11	CC1G_05631	CC_G_04389
CC_OL_003_E12	CC1G_05634	CC_G_04390
CC_OL_003_E13	CC1G_05647	CC_A_03781									1		1							1
CC_OL_003_E14	CC1G_05650	CC_G_04396
CC_OL_003_E15	CC1G_05651	CC_G_04397									1		1
CC_OL_003_E16	CC1G_05652	CC_G_04398									1		1
CC_OL_003_E17	CC1G_05653	CC_G_04399
CC_OL_003_E18	CC1G_05654	CC_G_04400									1		1
CC_OL_003_E19	CC1G_13098	CC_G_03413						1	4											1
CC_OL_003_E20	CC1G_05656	CC_A_03788																		1
CC_OL_003_E21	CC1G_05657	CC_G_04403
CC_OL_003_E22	CC1G_13099	CC_G_03408
CC_OL_003_E23	CC1G_13095	CC_G_03410										1
CC_OL_003_E24	CC1G_13096	CC_G_03412	SPAP27G11.07c	YGR262C	BUD32	Protein kinase proposed to be involved in bud-site selection, telomere uncapping and elongation, and transcription; component of the EKC/KEOPS protein complex with Kae1p, Cgi121p, Pcc1p, and Gon7p						1			1	1	1				-0.396999	-0.344344	-0.331434
CC_OL_003_F01	CC1G_13098	CC_G_03414									1		1							1
CC_OL_003_F02	CC1G_12238	CC_A_09402	SPBC3D6.09	YDR121W	DPB4	Shared subunit of DNA polymerase (II) epsilon and of ISW2/yCHRAC chromatin accessibility complex; involved in both chromosomal DNA replication and in inheritance of telomeric silencing	1							1	1	1				1	0.527076	0.488694	0.749173
CC_OL_003_F03	CC1G_12237	CC_G_11188											1
CC_OL_003_F04	CC1G_12236	CC_G_11189										1
CC_OL_003_F05	CC1G_12235	CC_G_11190	SPBC1306.01c	YLR069C	MEF1	Mitochondrial elongation factor involved in translational elongation										1	1				0.18942	0.058958	0.876535
CC_OL_003_F06	CC1G_12234	CC_G_11191	SPBC17D11.05	YBR079C	RPG1	Subunit of the core complex of translation initiation factor 3(eIF3), essential for translation; part of a subcomplex (Prt1p-Rpg1p-Nip1p) that stimulates binding of mRNA and tRNA(i)Met to ribosomes						1				1	1				0.661881	-0.431713	-0.195483
CC_OL_003_F07	CC1G_12231	CC_G_11192	SPAC6F6.01	YGR217W	CCH1	Voltage-gated high-affinity calcium channel involved in calcium influx in response to some environmental stresses as well as exposure to mating pheromones; interacts and co-localizes with Mid1p, suggesting Cch1p and Mid1p function together		1	9			1			1	1	1		1		-0.72063	0.31675	-0.291997
CC_OL_003_F08	CC1G_12233	CC_G_11193											1
CC_OL_003_F09	CC1G_12244	CC_G_11196
CC_OL_003_F10	CC1G_07994	CC_G_07174								1		1
CC_OL_003_F11	CC1G_07992	CC_G_07175	SPAC24H6.11c	YGR125W		Putative protein of unknown function; deletion mutant has decreased rapamycin resistance but normal wormannin resistance; green fluorescent protein (GFP)-fusion protein localizes to the vacuole								1	1	1	1				-0.616618	0.700528	-0.902408
CC_OL_003_F12	CC1G_07990	CC_G_07176
CC_OL_003_F13	CC1G_07989	CC_G_07177																		1
CC_OL_003_F14	CC1G_07987	CC_G_07178	SPCC645.04				1	1	4			1			1						0.926671
CC_OL_003_F15	CC1G_07981	CC_G_07179						1	3			1
CC_OL_003_F16	CC1G_07980	CC_G_07180						1	3			1
CC_OL_003_F17	CC1G_07973	CC_G_07183	SPBC119.16c	YKL047W		Putative protein of unknown function, predicted to be palmitoylated; green fluorescent protein (GFP)-fusion protein localizes to the cytoplasm								1		1	1				0.380063	0.829056	0.754409
CC_OL_003_F18	CC1G_07972	CC_G_07184
CC_OL_003_F19	CC1G_07966	CC_G_07185	SPCC16A11.05c	YPR082C	DIB1	17-kDa component of the U4/U6aU5 tri-snRNP, plays an essential role in pre-mRNA splicing, orthologue of hDIM1, the human U5-specific 15-kDa protein		1	1						1	1	1		1	1	-0.354061	0.589836	0.00229209
CC_OL_003_F20	CC1G_07965	CC_G_07186						1	5			1
CC_OL_003_F21	CC1G_07964	CC_G_07187								1		1
CC_OL_003_F22	CC1G_07962	CC_G_07188										1
CC_OL_003_F23	CC1G_07960	CC_G_07190						1	2			1
CC_OL_003_F24	CC1G_07957	CC_G_07191						1	9				1							1
CC_OL_003_G01	CC1G_07956	CC_G_07192											1
CC_OL_003_G02	CC1G_07954	CC_G_07193
CC_OL_003_G03	CC1G_07949	CC_G_07195
CC_OL_003_G04	CC1G_07947	CC_G_07196						1	9				1
CC_OL_003_G05	CC1G_07940	CC_A_06094																		1
CC_OL_003_G06	CC1G_07938	CC_G_07198										1
CC_OL_003_G07	CC1G_07937	CC_A_06096						1	8	1		1								1
CC_OL_003_G08	CC1G_07939	CC_G_07200	SPAC23D3.13c	YNL297C	MON2	Peripheral membrane protein with a role in endocytosis and vacuole integrity, interacts with Arl1p and localizes to the endosome; member of the Sec7p family of proteins					1		1	1	1	1	1						-0.46381
CC_OL_003_G09	CC1G_07941	CC_G_07201									1		1
CC_OL_003_G10	CC1G_07944	CC_A_06099																		1
CC_OL_003_G11	CC1G_07945	CC_G_07204						1	7
CC_OL_003_G12	CC1G_07946	CC_G_07205
CC_OL_003_G13	CC1G_07951	CC_G_07206
CC_OL_003_G14	CC1G_07953	CC_G_07208						1	2			1
CC_OL_003_G15	CC1G_07955	CC_G_07209	SPBC428.01c	YDL116W	NUP84	Subunit of the nuclear pore complex (NPC), forms a subcomplex with Nup85p, Nup120p, Nup145p-C, Sec13p, and Seh1p that plays a role in nuclear mRNA export and NPC biogenesis								1		1	1						-0.426147
CC_OL_003_G16	CC1G_07958	CC_G_07210								1		1
CC_OL_003_G17	CC1G_07959	CC_G_07211											1
CC_OL_003_G18	CC1G_07963	CC_G_07212						1	3											1
CC_OL_003_G19	CC1G_07967	CC_G_07213		YFR038W	IRC5	Putative ATPase containing the DEAD/H helicase-related sequence motif; null mutant displays increased levels of spontaneous Rad52p foci	1					1		1								-0.773024
CC_OL_003_G20	CC1G_07968	CC_G_07214
CC_OL_003_G21	CC1G_07969	CC_G_07215
CC_OL_003_G22	CC1G_07970	CC_G_07216	SPAC19G12.02c	YNL082W	PMS1	ATP-binding protein required for mismatch repair in mitosis and meiosis; functions as a heterodimer with Mlh1p, binds double- and single-stranded DNA via its N-terminal domain, similar to E. coli MutL	1			1		1		1	1	1	1	1			-0.0284549	0.742705	-0.499918
CC_OL_003_G23	CC1G_07971	CC_A_06112																		1
CC_OL_003_G24	CC1G_15778	CC_A_06113								1		1								1
CC_OL_003_H01	CC1G_07975	CC_G_07220						1	7				1
CC_OL_003_H02	CC1G_07979	CC_G_07221	SPBC215.02	YML094W	GIM5	Subunit of the heterohexameric cochaperone prefoldin complex which binds specifically to cytosolic chaperonin and transfers target proteins to it		1	4			1				1	1				0.574499
CC_OL_003_H03	CC1G_07982	CC_G_07222
CC_OL_003_H04	CC1G_07984	CC_G_07224	SPAC3H8.06	YKL004W	AUR1	Phosphatidylinositol:ceramide phosphoinositol transferase (IPC synthase), required for sphingolipid synthesis; can mutate to confer aureobasidin A resistance								1	1	1	1				0.908952	0.91481	0.921035
CC_OL_003_H05	CC1G_07985	CC_G_07225						1	7				1
CC_OL_003_H06	CC1G_07988	CC_G_07226									1		1
CC_OL_003_H07	CC1G_07991	CC_G_07228						1	6	1		1
CC_OL_003_H08	CC1G_07993	CC_G_07229										1
CC_OL_003_H09	CC1G_04816	CC_G_10209								1		1
CC_OL_003_H10	CC1G_04814	CC_G_10210
CC_OL_003_H11	CC1G_04812	CC_G_10211										1
CC_OL_003_H12	CC1G_04807	CC_A_08591						1	7											1
CC_OL_003_H13	CC1G_04806	CC_G_10213						1	1
CC_OL_003_H14	CC1G_04801	CC_G_10214						1	9	1		1
CC_OL_003_H15	CC1G_04796	CC_G_10215										1								1
CC_OL_003_H16	CC1G_04786	CC_G_10221									1		1
CC_OL_003_H17	CC1G_04785	CC_G_10222						1	7				1
CC_OL_003_H18	CC1G_04783	CC_G_10223								1		1
CC_OL_003_H19	CC1G_04780	CC_A_08598	SPBP8B7.07c								1	1	0		1					1
CC_OL_003_H20	CC1G_04779	CC_G_10225								1		1
CC_OL_003_H21	CC1G_04775	CC_G_10227									1		1
CC_OL_003_H22	CC1G_15798	CC_G_10228
CC_OL_003_H23	CC1G_15797	CC_G_10229								1		1
CC_OL_003_H24	CC1G_15795	CC_G_10230	SPAC144.02							1		1			1						-0.333034
CC_OL_003_I01	CC1G_04767	CC_G_10231	SPAC1002.04c	YML015C	TAF11	TFIID subunit (40 kDa), involved in RNA polymerase II transcription initiation, similar to histone H3 with atypical histone fold motif of Spt3-like transcription factors									1	1	1				-0.00843793	0.93543	-0.273923
CC_OL_003_I02	CC1G_04766	CC_A_08605										1
CC_OL_003_I03	CC1G_04765	CC_G_10232	SPAC25B8.01	YPL170W	DAP1	Heme-binding protein involved in regulation of cytochrome P450 protein Erg11p; damage response protein, related to mammalian membrane progesterone receptors; mutations lead to defects in telomeres, mitochondria, and sterol synthesis		1	4			1		1	1	1	1	1	1		-0.932548	-0.807668	0.814692
CC_OL_003_I04	CC1G_04764	CC_G_10234						1	3			1								1
CC_OL_003_I05	CC1G_04763	CC_G_10235									1		1
CC_OL_003_I06	CC1G_04762	CC_G_10236									1		1
CC_OL_003_I07	CC1G_04756	CC_G_10237						1	8				1
CC_OL_003_I08	CC1G_04755	CC_G_10238
CC_OL_003_I09	CC1G_04749	CC_G_10241						1	5			1
CC_OL_003_I10	CC1G_04748	CC_G_10242	SPAC3H1.05	YJR117W	STE24	Highly conserved zinc metalloprotease that functions in two steps of a-factor maturation, C-terminal CAAX proteolysis and the first step of N-terminal proteolytic processing; contains multiple transmembrane spans						1				1	1				0.235969	0.631511	-0.567379
CC_OL_003_I11	CC1G_04745	CC_G_10243	SPBP4H10.21c	YDR489W	SLD5	Subunit of the GINS complex (Sld5p, Psf1p, Psf2p, Psf3p), which is localized to DNA replication origins and implicated in assembly of the DNA replication machinery	1							1	1	1	1						0.821013
CC_OL_003_I12	CC1G_04743	CC_G_10244	SPBC26H8.07c	YFL037W	TUB2	Beta-tubulin; associates with alpha-tubulin (Tub1p and Tub3p) to form tubulin dimer, which polymerizes to form microtubules										1	1				0.983645	0.313785	0.373715
CC_OL_003_I13	CC1G_04742	CC_G_10245								1		1
CC_OL_003_I14	CC1G_04738	CC_G_10246	SPAC630.08c	YGR060W	ERG25	C-4 methyl sterol oxidase, catalyzes the first of three steps required to remove two C-4 methyl groups from an intermediate in ergosterol biosynthesis; mutants accumulate the sterol intermediate 4,4-dimethylzymosterol							1		1	1	1				-0.578485	0.0520804	-0.277611
CC_OL_003_I15	CC1G_04737	CC_G_10247									1		1
CC_OL_003_I16	CC1G_04735	CC_G_10248									1		1
CC_OL_003_I17	CC1G_04733	CC_G_10249										1
CC_OL_003_I18	CC1G_04729	CC_G_10250									1		1
CC_OL_003_I19	CC1G_04728	CC_A_08622										1
CC_OL_003_I20	CC1G_04725	CC_G_10251						1	8				1
CC_OL_003_I21	CC1G_04724	CC_G_10252								1		1
CC_OL_003_I22	CC1G_04722	CC_G_10254
CC_OL_003_I23	CC1G_04713	CC_G_10255											1
CC_OL_003_I24	CC1G_04711	CC_G_10256										1
CC_OL_003_J01	CC1G_04709	CC_G_10257									1		1
CC_OL_003_J02	CC1G_04706	CC_G_10258
CC_OL_003_J03	CC1G_04702	CC_G_10259
CC_OL_003_J04	CC1G_04701	CC_G_10260						1	3			1
CC_OL_003_J05	CC1G_04698	CC_A_08632																		1
CC_OL_003_J06	CC1G_04699	CC_G_10262	SPBC428.11	YLR303W	MET17	Methionine and cysteine synthase (O-acetyl homoserine-O-acetyl serine sulfhydrylase), required for sulfur amino acid synthesis		1	3			1		1		1	1		1		0.616862	0.803817	0.795014
CC_OL_003_J07	CC1G_04700	CC_G_10263										1
CC_OL_003_J08	CC1G_15783	CC_G_10265										1
CC_OL_003_J09	CC1G_15784	CC_G_10266																		1
CC_OL_003_J10	CC1G_15784	CC_G_10267										1								1
CC_OL_003_J11	CC1G_04708	CC_G_10268										1
CC_OL_003_J12	CC1G_04712	CC_G_10269						1	2											1
CC_OL_003_J13	CC1G_04714	CC_G_10270											1
CC_OL_003_J14										1		1
CC_OL_003_J15										1		1
CC_OL_003_J16
CC_OL_003_J17	CC1G_04721	CC_G_10275
CC_OL_003_J18	CC1G_15787	CC_G_10277						1	4			1								1
CC_OL_003_J19	CC1G_04730	CC_G_10278						1	2											1
CC_OL_003_J20	CC1G_15788	CC_G_10279										1
CC_OL_003_J21	CC1G_04734	CC_G_10281						1	7				1
CC_OL_003_J22	CC1G_04736	CC_G_10282	SPBC887.17								1		1		1					1
CC_OL_003_J23	CC1G_04740	CC_G_10283						1	6			1
CC_OL_003_J24	CC1G_04741	CC_G_10284								1		1
CC_OL_003_K01	CC1G_04744	CC_G_10285	SPAC17G8.03c	YER159C	BUR6	Subunit of a heterodimeric NC2 transcription regulator complex with Ncb2p; complex binds to TBP and can repress transcription by preventing preinitiation complex assembly or stimulate activated transcription; homologous to human NC2alpha	1	1	4			1			1	1	1		1		0.747983	-0.356918	-0.67043
CC_OL_003_K02	CC1G_04746	CC_G_10286										1
CC_OL_003_K03	CC1G_04747	CC_A_08654						1	9											1
CC_OL_003_K04	CC1G_04750	CC_G_10288	SPAC2G11.13	YCL038C	ATG22	Vacuolar integral membrane protein required for efflux of amino acids during autophagic body breakdown in the vacuole; null mutation causes a gradual loss of viability during starvation						1		1	1	1	1	1		1	-0.837384	-0.812397	0.911138
CC_OL_003_K05	CC1G_04751	CC_G_10289
CC_OL_003_K06	CC1G_04752	CC_G_10290										1
CC_OL_003_K07	CC1G_04753	CC_G_10291						1	7			1
CC_OL_003_K08	CC1G_04758	CC_G_10293	SPAC16.05c	YLR403W	SFP1	Transcription factor that controls expression of many ribosome biogenesis genes in response to nutrients and stress, regulates G2/M transitions during mitotic cell cycle and DNA-damage response, involved in cell size modulation						1			1	1	1				0.315489	0.517363	0.774858
CC_OL_003_K09	CC1G_04759	CC_G_10294						1	8
CC_OL_003_K10	CC1G_15793	CC_G_10295
CC_OL_003_K11	CC1G_04761	CC_G_10296	SPAP11E10.01	YGL159W		Putative protein of unknown function; deletion mutant has no detectable phenotype					1		1	1	1	1	1						-0.434481
CC_OL_003_K12	CC1G_04770	CC_G_10298
CC_OL_003_K13	CC1G_04771	CC_G_10299											1
CC_OL_003_K14	CC1G_04773	CC_G_10300						1	3				1
CC_OL_003_K15	CC1G_04774	CC_G_10301									1		1
CC_OL_003_K16	CC1G_04776	CC_G_10302
CC_OL_003_K17	CC1G_04778	CC_G_10303									1		1
CC_OL_003_K18	CC1G_04781	CC_G_10304	SPAC167.02	YPR176C	BET2	Beta subunit of Type II geranylgeranyltransferase required for vesicular transport between the endoplasmic reticulum and the Golgi; provides a membrane attachment moiety to Rab-like proteins Ypt1p and Sec4p								1	1	1	1				-0.13471	0.709332	-0.247544
CC_OL_003_K19	CC1G_04782	CC_G_10305	SPAC8F11.02c	YBL071W-A	KTI11	Zn-ribbon protein that co-purifies with Dph1, Dph2, Eft2 and Elongator subunits Iki3p, Elp2p, and Elp3p as a complex required for synthesis of diphthamide, a modified histidine residue, and for modification of wobble nucleosides in tRNA		1	3						1	1	1				0.857067
CC_OL_003_K20	CC1G_04784	CC_G_10306
CC_OL_003_K21	CC1G_04788	CC_G_10307
CC_OL_003_K22	CC1G_04794	CC_G_10309	SPCC1322.05c	YNL045W		Leucyl aminopeptidase (leukotriene A4 hydrolase) with epoxide hydrolase activity, metalloenzyme containing one zinc atom; role in vivo is not defined; green fluorescent protein (GFP)-fusion protein localizes to the cytoplasm and nucleus					1		1	1	1	1	1						-0.151313
CC_OL_003_K23	CC1G_04795	CC_G_10310										1
CC_OL_003_K24	CC1G_04797	CC_G_10311
CC_OL_003_L01	CC1G_04798	CC_A_08676										1
CC_OL_003_L02	CC1G_04799	CC_G_10312									1		1
CC_OL_003_L03	CC1G_04800	CC_A_08678										1
CC_OL_003_L04	CC1G_04802	CC_G_10313									1		1
CC_OL_003_L05	CC1G_04803	CC_G_10314										1
CC_OL_003_L06	CC1G_04804	CC_G_10315	SPBC11B10.01	YGL065C	ALG2	Mannosyltransferase that catalyzes two consecutive steps in the N-linked glycosylation pathway; alg2 mutants exhibit temperature-sensitive growth and abnormal accumulation of the lipid-linked oligosaccharide Man2GlcNAc2-PP-Dol		1	4					1		1	1		1		-0.671621	0.954604	-0.528944
CC_OL_003_L07	CC1G_15801	CC_G_10317																		1
CC_OL_003_L08	CC1G_04810	CC_G_10318	SPBC365.06	YDR510W	SMT3	Ubiquitin-like protein of the SUMO family, conjugated to lysine residues of target proteins; regulates chromatid cohesion, chromosome segregation, APC-mediated proteolysis, DNA replication and septin ring dynamics; phosphorylated at Ser2	1					1				1	1				0.38043	0.818505	0.152065
CC_OL_003_L09	CC1G_04811	CC_G_10319
CC_OL_003_L10	CC1G_04813	CC_G_10320
CC_OL_003_L11	CC1G_04817	CC_G_10321											1
CC_OL_003_L12	CC1G_13466	CC_A_07442																		1
CC_OL_003_L13	CC1G_12333	CC_G_06452									1		1
CC_OL_003_L14	CC1G_12331	CC_G_06453
CC_OL_003_L15	CC1G_12329	CC_G_06454									1		1
CC_OL_003_L16	CC1G_12330	CC_G_06455									1		1
CC_OL_003_L17	CC1G_12332	CC_G_06456									1		1
CC_OL_003_L18	CC1G_12335	CC_A_05475											1							1
CC_OL_003_L19	CC1G_15803	CC_G_06458	SPBC6B1.09c	YDR369C	XRS2	Protein required for DNA repair; component of the Mre11 complex, which is involved in double strand breaks, meiotic recombination, telomere maintenance, and checkpoint signaling	1					1		1	1	1	1	1			-0.511859	-0.836857	0.610853
CC_OL_003_L20	CC1G_15805	CC_G_06459	SPAC10F6.14c																		-0.455253
CC_OL_003_L21	CC1G_12340	CC_G_06460										1
CC_OL_003_L22	CC1G_12490	CC_G_03152						1	8											1
CC_OL_003_L23	CC1G_12489	CC_G_03153
CC_OL_003_L24	CC1G_12488	CC_G_03154
CC_OL_003_M01	CC1G_12486	CC_G_03155	SPBC30D10.11	YGR216C	GPI1	Membrane protein involved in the synthesis of N-acetylglucosaminyl phosphatidylinositol (GlcNAc-PI), the first intermediate in the synthesis of glycosylphosphatidylinositol (GPI) anchors; human and mouse GPI1p are functional homologs				1		1			1	1	1				-0.690743	-0.0573557	-0.537321
CC_OL_003_M02	CC1G_15806	CC_G_03156										1
CC_OL_003_M03	CC1G_12485	CC_G_03157	SPAC4F10.09c	YDR060W	MAK21	Constituent of 66S pre-ribosomal particles, required for large (60S) ribosomal subunit biogenesis; involved in nuclear export of pre-ribosomes; required for maintenance of dsRNA virus; homolog of human CAATT-binding protein		1	1			1				1	1		1		-0.0710431	-0.655097	-0.152623
CC_OL_003_M04	CC1G_12487	CC_G_03158	SPAC16A10.04					1	4						1						-0.506012
CC_OL_003_M05	CC1G_12491	CC_G_03159	SPBP4H10.06c	YFR031C	SMC2	Component of the condensin complex; essential SMC chromosomal ATPase family member that forms a complex with Smc4p to form the active ATPase; Smc2p/Smc4p complex binds DNA; required for clustering of tRNA genes at the nucleolus						1			1	1	1				-0.319023	0.909414	-0.462181
CC_OL_003_M06		CC_G_09648									1		1
CC_OL_003_M07											1		1
CC_OL_003_M08		CC_G_09652
CC_OL_003_M09		CC_A_08133										1
CC_OL_003_M10		CC_G_09653								1		1
CC_OL_003_M11	CC1G_12883	CC_G_09654								1		1
CC_OL_003_M12	CC1G_09057	CC_A_01360									1		1							1
CC_OL_003_M13	CC1G_14336	CC_G_01563						1	7				1							1
CC_OL_003_M14	CC1G_09067	CC_G_01565						1	1				1
CC_OL_003_M15	CC1G_09082	CC_G_01571	SPAC26F1.03	YER178W	PDA1	E1 alpha subunit of the pyruvate dehydrogenase (PDH) complex, catalyzes the direct oxidative decarboxylation of pyruvate to acetyl-CoA; phosphorylated; regulated by glucose										1				1	0.816858	-0.089951	0.347027
CC_OL_003_M16	CC1G_09089	CC_G_01574									1		1							1
CC_OL_003_M17	CC1G_12394	CC_G_04169						1	8			1
CC_OL_003_M18	CC1G_10747	CC_G_08793						1	7			1								1
CC_OL_003_M19	CC1G_10730	CC_G_08802						1	4			1								1
CC_OL_003_M20	CC1G_10750	CC_G_08811						1	7			1
CC_OL_003_M21	CC1G_11898	CC_G_08274										1								1
CC_OL_003_M22	CC1G_07821	CC_G_00042											1
CC_OL_003_M23	CC1G_14363	CC_G_00062									1		1
CC_OL_003_M24	CC1G_14364	CC_G_00063																		1
CC_OL_003_N01	CC1G_07862	CC_G_00065											1
CC_OL_003_N02	CC1G_07869	CC_G_00068	SPAC631.01c	YIL034C	CAP2	Beta subunit of the capping protein (CP) heterodimer (Cap1p and Cap2p) which binds to the barbed ends of actin filaments preventing further polymerization; localized predominantly to cortical actin patches						1			1	1	1			1	0.823799	-0.152562	-0.610481
CC_OL_003_N03	CC1G_11653	CC_G_11358
CC_OL_003_N04	CC1G_11636	CC_G_11373						1	4			1								1
CC_OL_003_N05	CC1G_11187	CC_G_04066										1
CC_OL_003_N06	CC1G_12370	CC_G_12251																		1
CC_OL_003_N07	CC1G_13337	CC_G_07130										1
CC_OL_003_N08	CC1G_13461	CC_G_04404																		1
CC_OL_003_N09	CC1G_09208	CC_G_08541
CC_OL_003_N10	CC1G_09241	CC_G_08558								1		1								1
CC_OL_003_N11	CC1G_09242	CC_G_08559						1	5	1		1								1
CC_OL_003_N12	CC1G_05527	CC_G_05041						1	6	1		1
CC_OL_003_N13	CC1G_05488	CC_G_05065											1
CC_OL_003_N14	CC1G_05458	CC_G_05084						1	3			1								1
CC_OL_003_N15	CC1G_05453	CC_G_05087						1	6				1
CC_OL_003_N16	CC1G_05482	CC_G_05105
CC_OL_003_N17	CC1G_05539	CC_G_05130										1								1
CC_OL_003_N18	CC1G_11326	CC_G_10794						1	4			1
CC_OL_003_N19	CC1G_10893	CC_G_03125						1	7			1								1
CC_OL_003_N20	CC1G_10646	CC_G_08984	SPBC24C6.04	YHR037W	PUT2	Delta-1-pyrroline-5-carboxylate dehydrogenase, nuclear-encoded mitochondrial protein involved in utilization of proline as sole nitrogen source; deficiency of the human homolog causes HPII, an autosomal recessive inborn error of metabolism		1	9				1			1				1	-0.0563079	0.497783	-0.846804
CC_OL_003_N21	CC1G_14713	CC_G_10767										1
CC_OL_003_N22	CC1G_12427	CC_G_08584						1	1			1
CC_OL_003_N23	CC1G_12431	CC_G_08589	SPAC6G9.12	YLR330W	CHS5	Component of the exomer complex, which also contains Csh6p, Bch1p, Bch2p, and Bud7p and is involved in export of selected proteins, such as chitin synthase Chs3p, from the Golgi to the plasma membrane		1	5			1			1	1	1		1		0.962999	0.998888	0.960964
CC_OL_003_N24	CC1G_07916	CC_G_05312										1								1
CC_OL_003_O01	CC1G_07918	CC_G_05313									1		1							1
CC_OL_003_O02	CC1G_12136	CC_G_02806	SPCC1620.07c												1						-0.106969
CC_OL_003_O03	CC1G_08232	CC_G_08453	SPBC32H8.12c	YFL039C	ACT1	Actin, structural protein involved in cell polarization, endocytosis, and other cytoskeletal functions	1						1			1	1				0.280222	-0.927038	-0.540627
CC_OL_003_O04	CC1G_08211	CC_G_08463						1	4			1								1
CC_OL_003_O05	CC1G_08200	CC_G_08467	SPCC825.02	YDR221W	GTB1	Glucosidase II beta subunit, forms a complex with alpha subunit Rot2p, involved in removal of two glucose residues from N-linked glycans during glycoprotein biogenesis in the ER										1	1				-0.669056	-0.374896	0.763823
CC_OL_003_O06	CC1G_11096	CC_G_08845	SPAC9G1.10c								1		1		1
CC_OL_003_O07	CC1G_11099	CC_G_08847	SPBC1706.01	YAR014C	BUD14	Protein involved in bud-site selection, Bud14p-Glc7p complex functions as a cortical regulator of dynein; diploid mutants display a random budding pattern instead of the wild-type bipolar pattern						1		1	0	1	1					-0.896332
CC_OL_003_O08	CC1G_06685	CC_G_11432	SPCC14G10.02	YKL014C	URB1	Nucleolar protein required for the normal accumulation of 25S and 5.8S rRNAs, associated with the 27SA2 pre-ribosomal particle; proposed to be involved in the biogenesis of the 60S ribosomal subunit						1				1				1	-0.773193	0.636058	-0.733062
CC_OL_003_O09	CC1G_06646	CC_G_11467	SPAC1D4.04	YIL142W	CCT2	Subunit beta of the cytosolic chaperonin Cct ring complex, related to Tcp1p, required for the assembly of actin and tubulins in vivo					1		1	1		1	1						-0.692289
CC_OL_003_O10	CC1G_06653	CC_G_11472	SPBC19C2.07	YKL060C	FBA1	Fructose 1,6-bisphosphate aldolase, required for glycolysis and gluconeogenesis; catalyzes conversion of fructose 1,6 bisphosphate to glyceraldehyde-3-P and dihydroxyacetone-P; locates to mitochondrial outer surface upon oxidative stress		1	7				1			1	1		1		-0.00349993	-0.914075	-0.392277
CC_OL_003_O11	CC1G_06656	CC_G_11473	SPCC306.08c	YKL085W	MDH1	Mitochondrial malate dehydrogenase, catalyzes interconversion of malate and oxaloacetate; involved in the tricarboxylic acid (TCA) cycle; phosphorylated		1	7			1			1	1	1		1	1	0.286562	-0.0893858	0.729443
CC_OL_003_O12	CC1G_06703	CC_G_11496									1		1
CC_OL_003_O13	CC1G_08888	CC_G_04471	SPAC1952.09c	YBL015W	ACH1	Acetyl-coA hydrolase, primarily localized to mitochondria; phosphorylated; required for acetate utilization and for diploid pseudohyphal growth		1	6				1	1	1	1	1		1		0.907562	-0.241929	-0.188196
CC_OL_003_O14	CC1G_13388	CC_G_01219	SPBC646.09c					1	3			1								1	0.612635
CC_OL_003_O15	CC1G_10601	CC_G_06487						1	4	1		1
CC_OL_003_O16	CC1G_10622	CC_G_06501
CC_OL_003_O17	CC1G_11368	CC_G_03562						1	3			1
CC_OL_003_O18	CC1G_11355	CC_G_03578											1
CC_OL_003_O19	CC1G_11364	CC_G_03584						1	8	1		1								1
CC_OL_003_O20	CC1G_09588	CC_G_10685									1		1
CC_OL_003_O21	CC1G_09582	CC_G_10727	SPAC1687.13c	YDL216C	RRI1	Catalytic subunit of the COP9 signalosome (CSN) complex that acts as an isopeptidase in cleaving the ubiquitin-like protein Nedd8 from SCF ubiquitin ligases; metalloendopeptidase involved in the adaptation to pheromone signaling		1	4			1		1		1	1		1	1	0.740317	0.813398	0.926549
CC_OL_003_O22	CC1G_09659	CC_G_02893						1	9				1							1
CC_OL_003_O23	CC1G_09654	CC_G_02910	SPBC1703.07																	1	-0.764609
CC_OL_003_O24	CC1G_09658	CC_G_02915
CC_OL_003_P01	CC1G_09189	CC_G_03236									1		1							1
CC_OL_003_P02	CC1G_09176	CC_G_03245	SPCC338.15	YEL002C	WBP1	Beta subunit of the oligosaccharyl transferase (OST) glycoprotein complex; required for N-linked glycosylation of proteins in the endoplasmic reticulum		1	2			1				1	1		1		0.685706	0.445345	0.834714
CC_OL_003_P03	CC1G_13990	CC_G_03271																		1
CC_OL_003_P04	CC1G_06149	CC_G_11704						1	7				1							1
CC_OL_003_P05	CC1G_06057	CC_G_11747	SPAC823.07	YCR044C	PER1	Protein of the endoplasmic reticulum, required for GPI-phospholipase A2 activity that remodels the GPI anchor as a prerequisite for association of GPI-anchored proteins with lipid rafts; functionally complemented by human ortholog PERLD1							1	1	1	1	1				-0.741323	-0.679858	0.170108
CC_OL_003_P06	CC1G_06090	CC_G_11730											1							1
CC_OL_003_P07	CC1G_06151	CC_G_11797						1	7			1								1
CC_OL_003_P08	CC1G_12508	CC_G_04142						1	3	1		1
CC_OL_003_P09	CC1G_10412	CC_G_07017	SPBC4B4.04	YGR054W		Eukaryotic initiation factor (eIF) 2A; associates specifically with both 40S subunits and 80 S ribosomes, and interacts genetically with both eIF5b and eIF4E; homologous to mammalian eIF2A							1			1	1				0.518172	0.626466	0.945535
CC_OL_003_P10	CC1G_10394	CC_G_07036						1	7	1		1								1
CC_OL_003_P11	CC1G_10395	CC_G_07037						1	8				1							1
CC_OL_003_P12	CC1G_10398	CC_G_07040						1	8	1		1
CC_OL_003_P13	CC1G_02650	CC_G_03943										1								1
CC_OL_003_P14	CC1G_02572	CC_G_03992		YAL012W	CYS3	Cystathionine gamma-lyase, catalyzes one of the two reactions involved in the transsulfuration pathway that yields cysteine from homocysteine with the intermediary formation of cystathionine		1	8				1	1						1		-0.728058
CC_OL_003_P15	CC1G_10970	CC_G_00148	SPAC823.10c	YDL119C		Putative mitochondrial transport protein; GFP-fusion protein is induced in response to the DNA-damaging agent MMS; the authentic, non-tagged protein is detected in purified mitochondria		1	1			1				1	1		1	1	-0.465115	-0.165112	-0.76438
CC_OL_003_P16	CC1G_05313	CC_G_03297						1	7			1								1
CC_OL_003_P17	CC1G_05297	CC_G_03306						1	6				1
CC_OL_003_P18	CC1G_05237	CC_G_03335	SPBC1105.03c	YBL038W	MRPL16	Mitochondrial ribosomal protein of the large subunit		1	4			1			1	1	1		1		-0.547909	-0.821412	0.880596
CC_OL_003_P19	CC1G_05219	CC_G_03355								1		1								1
CC_OL_003_P20	CC1G_05222	CC_G_03356						1	9											1
CC_OL_003_P21	CC1G_05243	CC_G_03366						1	6			1								1
CC_OL_003_P22	CC1G_05262	CC_G_03377										1
CC_OL_003_P23	CC1G_15699	CC_G_03397										1
CC_OL_003_P24	CC1G_15700	CC_G_03401						1	6				1
CC_OL_004_A01	CC1G_07270	CC_G_01595		YDR329C	PEX3	Peroxisomal membrane protein (PMP) required required for the proper localization and stability of PMPs; interacts with Pex19p						1		1								-0.670498
CC_OL_004_A02	CC1G_07214	CC_G_01630						1	7			1								1
CC_OL_004_A03	CC1G_09480	CC_G_06998						1	3			1
CC_OL_004_A04		blank
CC_OL_004_A05	CC1G_09490	CC_G_07005						1	3			1
CC_OL_004_A06	CC1G_11280	CC_G_10186	SPBC3E7.07c	YPL225W		Protein of unknown function that may interact with ribosomes, based on co-purification experiments; green fluorescent protein (GFP)-fusion protein localizes to the cytoplasm										1	1			1	0.786495	-0.173231	-0.611177
CC_OL_004_A07	CC1G_11271		SPAC1782.05	YPL152W	RRD2	Activator of the phosphotyrosyl phosphatase activity of PP2A,peptidyl-prolyl cis/trans-isomerase; regulates G1 phase progression, the osmoresponse, microtubule dynamics; subunit of the Tap42p-Pph21p-Rrd2p complex						1		1		1	1			1	-0.561528	-0.303989	0.473254
CC_OL_004_A08	CC1G_11265	CC_G_10195										1
CC_OL_004_A09	CC1G_10440	CC_G_11176	SPBC2G2.16	YER003C	PMI40	Mannose-6-phosphate isomerase, catalyzes the interconversion of fructose-6-P and mannose-6-P; required for early steps in protein mannosylation		1	6				1		1	1	1		1		-0.825519	0.414039	-0.717735
CC_OL_004_A10	CC1G_10353	CC_G_06932						1	8	1		1
CC_OL_004_A11	CC1G_13484	CC_G_10416								1		1								1
CC_OL_004_A12	CC1G_03089	CC_G_06097						1	7				1							1
CC_OL_004_A13	CC1G_03149	CC_G_06126						1	3			1								1
CC_OL_004_A14	CC1G_03154	CC_G_06128											1
CC_OL_004_A15	CC1G_04926	CC_A_04012									1		1							1
CC_OL_004_A16	CC1G_04843	CC_G_04733																		1
CC_OL_004_A17	CC1G_04927	CC_G_04771						1	9				1
CC_OL_004_A18	CC1G_08314							1	8
CC_OL_004_A19	CC1G_13813	CC_G_08241									1		1							1
CC_OL_004_A20	CC1G_08270	CC_G_08247										1
CC_OL_004_A21	CC1G_08291	CC_G_08258						1	3			1								1
CC_OL_004_A22	CC1G_10178	CC_G_05728									1		1							1
CC_OL_004_A23	CC1G_11380	CC_G_09704	SPBC646.16	YGL011C	SCL1	Alpha 1 subunit of the 20S proteasome involved in the degradation of ubiquitinated substrates; 20S proteasome is the core complex of the 26S proteasome; essential for growth; detected in the mitochondria		1	4			1		1	0	1	1					0.923802
CC_OL_004_A24	CC1G_11377	CC_G_09708						1	6											1
CC_OL_004_B01	CC1G_11396	CC_G_09718	SPAC23G3.06	YOR310C	NOP58	Protein involved in pre-rRNA processing, 18S rRNA synthesis, and snoRNA synthesis; component of the small subunit processome complex, which is required for processing of pre-18S rRNA		1	3			1				1	1		1		-0.208869	-0.328758	0.140964
CC_OL_004_B02	CC1G_09955	CC_G_03224						1	2			1								1
CC_OL_004_B03	CC1G_11842	CC_A_02971																		1
CC_OL_004_B04	CC1G_15502	CC_G_03444						1	4				1							1
CC_OL_004_B05	CC1G_12104	CC_G_11081	SPAC1002.18					1	7						1					1	0.463379
CC_OL_004_B06	CC1G_12110	CC_G_11089											1							1
CC_OL_004_B07	CC1G_15812	CC_G_05487						1	6	1		1								1
CC_OL_004_B08	CC1G_07859	CC_G_00013
CC_OL_004_B09	CC1G_07858	CC_G_00014									1		1
CC_OL_004_B10	CC1G_07840	CC_G_00023								1		1
CC_OL_004_B11	CC1G_07855	CC_G_00061									1		1
CC_OL_004_B12	CC1G_07876	CC_G_00075								1		1
CC_OL_004_B13	CC1G_01077	CC_A_00211						1	3											1
CC_OL_004_B14	CC1G_06427	CC_G_00926									1		1
CC_OL_004_B15	CC1G_08933	CC_G_01279									1		1
CC_OL_004_B16	CC1G_09089	CC_G_01574										1								1
CC_OL_004_B17	CC1G_07745	CC_G_01886										1								1
CC_OL_004_B18	CC1G_07744	CC_G_01887	SPBC1773.02c	YIL010W	DOT5	Nuclear thiol peroxidase which functions as an alkyl-hydroperoxide reductase during post-diauxic growth						1		1	1	1	1	1			0.295013	0.277214	-0.58737
CC_OL_004_B19	CC1G_01334	CC_G_02003	SPAC4G9.11c					1	7				1		1						0.910735
CC_OL_004_B20	CC1G_00255	CC_G_02510
CC_OL_004_B21	CC1G_13994	CC_G_03282								1		1
CC_OL_004_B22	CC1G_05275	CC_G_03317										1
CC_OL_004_B23	CC1G_03536	CC_G_03700								1		1								1
CC_OL_004_B24	CC1G_05598	CC_G_04376						1	6	1		1								1
CC_OL_004_C01	CC1G_05664	CC_G_04846						1	7			1								1
CC_OL_004_C02	CC1G_03744	CC_G_06410
CC_OL_004_C03	CC1G_05834	CC_G_06712
CC_OL_004_C04	CC1G_10870	CC_G_07440
CC_OL_004_C05	CC1G_07030	CC_G_09200						1	3
CC_OL_004_C06	CC1G_06994	CC_G_09217																		1
CC_OL_004_C07	CC1G_06994	CC_G_09217										1								1
CC_OL_004_C08	CC1G_07391	CC_G_09312						1	3	1		1
CC_OL_004_C09	CC1G_07617	CC_G_09432
CC_OL_004_C10	CC1G_11400	CC_G_09720						1	5	1		1
CC_OL_004_C11	CC1G_13078	CC_G_10083						1	2			1
CC_OL_004_C12	CC1G_07470	CC_G_10586										1
CC_OL_004_C13	CC1G_07471	CC_G_10587
CC_OL_004_C14	CC1G_04121	CC_A_09230						1	3			1								1
CC_OL_004_C15	CC1G_15525	CC_G_11123	SPBC1778.01c	YGR285C	ZUO1	Cytosolic ribosome-associated chaperone that acts, together with Ssz1p and the Ssb proteins, as a chaperone for nascent polypeptide chains; contains a DnaJ domain and functions as a J-protein partner for Ssb1p and Ssb2p		1	4			1				1	1		1		0.9286	0.865149	0.715871
CC_OL_004_C16	CC1G_11633	CC_G_11369
CC_OL_004_C17	CC1G_08141	CC_G_11899
CC_OL_004_C18	CC1G_00827	CC_G_12073	SPAC4F8.14c	YML126C	ERG13	3-hydroxy-3-methylglutaryl-CoA (HMG-CoA) synthase, catalyzes the formation of HMG-CoA from acetyl-CoA and acetoacetyl-CoA; involved in the second step in mevalonate biosynthesis		1	2					1		1	1		1		0.0451749	0.581118	0.715258
CC_OL_004_C19	CC1G_11980	CC_G_03086									1	1	0
CC_OL_004_C20	CC1G_06438	CC_G_00921						1	3
CC_OL_004_C21	CC1G_07395	CC_G_09315						1	2				1
CC_OL_004_C22	CC1G_15339	CC_G_07594
CC_OL_004_C23	CC1G_02129																			1
CC_OL_004_C24	CC1G_15338																			1
CC_OL_004_D01	CC1G_02151	CC_G_07584						1	2			1
CC_OL_004_D02	CC1G_02255	CC_G_03011										1
CC_OL_004_D03	CC1G_02452	CC_G_08344										1
CC_OL_004_D04	CC1G_02153	CC_G_07583									1		1
CC_OL_004_D05	CC1G_01828	CC_G_00440						1	3				1
CC_OL_004_D06	CC1G_01752	CC_G_00476						1	3
CC_OL_004_D07	CC1G_01831							1	3			1								1
CC_OL_004_D08	CC1G_01834	CC_A_00507									1		1
CC_OL_004_D09	CC1G_05280	CC_G_03387	SPAC110.02	YMR076C	PDS5	Protein required for establishment and maintenance of sister chromatid condensation and cohesion, colocalizes with cohesin on chromosomes in an interdependent manner, may function as a protein-protein interaction scaffold	1			1		1			1	1	1				0.259952	0.76055	0.532918
CC_OL_004_D10	CC1G_02791	CC_G_04589	SPCC970.01	YPL022W	RAD1	Single-stranded DNA endonuclease (with Rad10p), cleaves single-stranded DNA during nucleotide excision repair and double-strand break repair; subunit of Nucleotide Excision Repair Factor 1 (NEF1); homolog of human XPF protein	1			1		1		1	1	1	1	1			0.0652443	-0.679275	0.24303
CC_OL_004_D11	CC1G_02962	CC_G_05692										1
CC_OL_004_D12	CC1G_01962	CC_G_06884						1	7			1
CC_OL_004_D13		CC_A_05852
CC_OL_004_D14	CC1G_04998	CC_G_07782						1	4			1
CC_OL_004_D15	CC1G_11243	CC_G_08609									1		1
CC_OL_004_D16	CC1G_10926	CC_G_09024
CC_OL_004_D17	CC1G_07663	CC_G_09449						1	8			1
CC_OL_004_D18	CC1G_06918	CC_G_10479	SPAC17H9.20	YIL026C	IRR1	Subunit of the cohesin complex, which is required for sister chromatid cohesion during mitosis and meiosis and interacts with centromeres and chromosome arms, essential for viability	1	1	3			1		1	1	1	1	1	1		0.639981	0.817898	0.392573
CC_OL_004_D19	CC1G_12380	CC_G_12259	SPAC32A11.03c	YDL106C	PHO2	Homeobox transcription factor; regulatory targets include genes involved in phosphate metabolism; binds cooperatively with Pho4p to the PHO5 promoter; phosphorylation of Pho2p facilitates interaction with Pho4p						1			1	1	1				-0.351546	0.745861	-0.115809
CC_OL_004_D20	CC1G_01849		SPBP8B7.29	YNR033W	ABZ1	Para-aminobenzoate (PABA) synthase, has similarity to Escherichia coli PABA synthase components PabA and PabB						1				1	1			1	0.57662	0.273487	-0.537849
CC_OL_004_D21												1
CC_OL_004_D22	CC1G_01808	CC_G_00448	SPAC8E11.03c	YER179W	DMC1	Meiosis-specific protein required for repair of double-strand breaks and pairing between homologous chromosomes; homolog of Rad51p and the bacterial RecA protein	1	1	5	1		1		1	1	1	1	1	1	1	0.934172	0.169549	0.186952
CC_OL_004_D23	CC1G_00690	CC_G_01350										1								1
CC_OL_004_D24	CC1G_00631	CC_A_01179		YBR023C	CHS3	Chitin synthase III, catalyzes the transfer of N-acetylglucosamine (GlcNAc) to chitin; required for synthesis of the majority of cell wall chitin, the chitin ring during bud emergence, and spore wall chitosan		1	9			1								1		0.393685
CC_OL_004_E01	CC1G_11144	CC_G_01821	SPBC1604.09c	YOL080C	REX4	Putative RNA exonuclease possibly involved in pre-rRNA processing and ribosome assembly		1	1			1			1	1	1		1		0.289836	-0.715613	-0.824771
CC_OL_004_E02	CC1G_03010	CC_G_05598	SPAC1556.01c	YNL250W	RAD50	Subunit of MRX complex, with Mre11p and Xrs2p, involved in processing double-strand DNA breaks in vegetative cells, initiation of meiotic DSBs, telomere maintenance, and nonhomologous end joining	1	1	5			1		1	1	1				1	0.836715	0.809685	0.95375
CC_OL_004_E03	CC1G_09263	CC_G_05763																		1
CC_OL_004_E04	CC1G_09467		SPCC191.02c	YLR153C	ACS2	Acetyl-coA synthetase isoform which, along with Acs1p, is the nuclear source of acetyl-coA for histone acetylation; mutants affect global transcription; required for growth on glucose; expressed under anaerobic conditions		1	9				1	1		1	1		1	1	0.909481	-0.798154	-0.735417
CC_OL_004_E05	CC1G_09614																			1
CC_OL_004_E06	CC1G_09609	CC_G_07145																		1
CC_OL_004_E07	CC1G_02533	CC_G_08311						1	7											1
CC_OL_004_E08	CC1G_03936										1		1							1
CC_OL_004_E09	CC1G_14571	CC_G_09699	SPAC22F3.05c					1	4			1									-0.543092
CC_OL_004_E10	CC1G_11387	CC_G_09700										1
CC_OL_004_E11	CC1G_06197											1								1
CC_OL_004_E12	CC1G_04470	CC_G_11245
CC_OL_004_E13	CC1G_05965	CC_G_11648										1								1
CC_OL_004_E14	CC1G_10319	CC_G_12491	SPAC13C5.07	YMR224C	MRE11	Subunit of a complex with Rad50p and Xrs2p (MRX complex) that functions in repair of DNA double-strand breaks and in telomere stability, exhibits nuclease activity that appears to be required for MRX function; widely conserved	1	1	3			1		1	1	1	1	1	1	1	0.920107	0.607099	0.274156
CC_OL_004_E15	CC1G_00662		SPAC57A7.11	YHR186C	KOG1	Subunit of TORC1, a rapamycin-sensitive complex involved in growth control that contains Tor1p or Tor2p, Lst8p and Tco89p; contains four HEAT repeats and seven WD-40 repeats; may act as a scaffold protein to couple TOR and its effectors						1			1	1				1	0.352826	-0.888564	-0.132638
CC_OL_004_E16	CC1G_03361		SPAC31A2.05c	YDR180W	SCC2	Subunit of cohesin loading factor (Scc2p-Scc4p), a complex required for loading of cohesin complexes onto chromosomes; involved in establishing sister chromatid cohesion during DSB repair via histone H2AX; evolutionarily-conserved adherin	1	1	5			1		1		1				1	0.943681	0.364411	0.531288
CC_OL_004_E17	CC1G_03320	CC_G_01153	SPAC17A5.11	YHL022C	SPO11	Meiosis-specific protein that initiates meiotic recombination by catalyzing the formation of double-strand breaks in DNA via a transesterification reaction; required for homologous chromosome pairing and synaptonemal complex formation	1	1	3	1		1		1	1	1	1	1	1	1	0.790303	-0.660274	-0.918519
CC_OL_004_E18	CC1G_04420							1	3			1								1
CC_OL_004_E19	CC1G_10826	CC_G_02865						1	1			1
CC_OL_004_E20	CC1G_12670											1								1
CC_OL_004_E21	CC1G_10193	CC_A_04874																		1
CC_OL_004_E22	CC1G_03723							1	4											1
CC_OL_004_E23	CC1G_09782	CC_G_06536						1	8			1								1
CC_OL_004_E24	CC1G_10537	CC_G_07512
CC_OL_004_F01	CC1G_02104										1		1							1
CC_OL_004_F02											1		1
CC_OL_004_F03
CC_OL_004_F04	CC1G_02185																			1
CC_OL_004_F05	CC1G_05003	CC_A_06569						1	3	1		1								1
CC_OL_004_F06	CC1G_07121		SPBC15D4.04	YBR243C	ALG7	UDP-N-acetyl-glucosamine-1-P transferase, transfers Glc-Nac-P from UDP-GlcNac to Dol-P in the ER in the first step of the dolichol pathway of protein asparagine-linked glycosylation; inhibited by tunicamycin						1		1		1				1	0.0200199	0.00449081	0.893071
CC_OL_004_F07	CC1G_07392	CC_G_09313						1	4			1								1
CC_OL_004_F08	CC1G_08484											1								1
CC_OL_004_F09	CC1G_15549	CC_G_08961						1	3			1
CC_OL_004_F10	CC1G_05972	CC_G_11658								1		1								1
CC_OL_004_F11
CC_OL_004_F12	CC1G_05700																			1
CC_OL_004_F13	CC1G_01942	CC_G_06812	SPAC20G8.10c	YPL120W	VPS30	Subunit of phosphatidylinositol (PtdIns) 3-kinase complexes I and II; Complex I is essential in autophagy and Complex II is required for vacuolar protein sorting; ortholog of the higher eukaryotic gene Beclin 1						1		1	1	1	1	1			-0.57927	0.169434	0.58478
CC_OL_004_F14	CC1G_05145	CC_G_09974	SPBC32F12.04	YLR212C	TUB4	Gamma-tubulin, involved in nucleating microtubules from both the cytoplasmic and nuclear faces of the spindle pole body		1	3			1		1		1	1		1		-0.857642	0.390327	-0.550518
CC_OL_004_F15	CC1G_03361		SPAC31A2.05c	YDR180W	SCC2	Subunit of cohesin loading factor (Scc2p-Scc4p), a complex required for loading of cohesin complexes onto chromosomes; involved in establishing sister chromatid cohesion during DSB repair via histone H2AX; evolutionarily-conserved adherin	1	1	5			1		1		1	1		1	1	0.937332	0.504546	0.531288
CC_OL_004_F16	CC1G_14981	CC_G_00614		YDL154W	MSH5	Protein of the MutS family, forms a dimer with Msh4p that facilitates crossovers between homologs during meiosis; msh5-Y823H mutation confers tolerance to DNA alkylating agents; homologs present in C. elegans and humans	1	1	5	1		1		1						1		-0.844722
CC_OL_004_F17	CC1G_05127	CC_G_09983						1	7			1
CC_OL_004_F18	CC1G_03652	CC_G_06361						1	4			1								1
CC_OL_004_F19	CC1G_02138																			1
CC_OL_004_F20	CC1G_07736	CC_G_09726	SPAC30D11.10	YML032C	RAD52	Protein that stimulates strand exchange by facilitating Rad51p binding to single-stranded DNA; anneals complementary single-stranded DNA; involved in the repair of double-strand breaks in DNA during vegetative growth and meiosis	1					1		1	1	1	1	1			-0.429807	0.914027	-0.306751
CC_OL_004_F21	CC1G_13915	CC_G_05360	SPCC895.07	YLR045C	STU2	Microtubule-associated protein (MAP) of the XMAP215/Dis1 family; regulates microtubule dynamics during spindle orientation and metaphase chromosome alignment; interacts with spindle pole body component Spc72p		1	4			1		1		1	1		1		0.0107931	-0.643572	0.69252
CC_OL_004_F22	CC1G_04228	CC_G_05379	SPAC25G10.07c	YBL063W	KIP1	Kinesin-related motor protein required for mitotic spindle assembly and chromosome segregation; functionally redundant with Cin8p						1		1	1	1	1	1		1	0.548468	-0.532909	0.277736
CC_OL_004_F23	CC1G_13948	CC_G_09977										1
CC_OL_004_F24	CC1G_03801	CC_A_08047	SPAC57A10.05c	YIL046W	MET30	F-box protein containing five copies of the WD40 motif, controls cell cycle function, sulfur metabolism, and methionine biosynthesis as part of the ubiquitin ligase complex; interacts with and regulates Met4p, localizes within the nucleus	1					1		1	1	1	1	1		1	-0.437673	-0.472485	0.347494
CC_OL_004_G01	CC1G_03820	CC_G_09585	SPBP8B7.24c	YBL078C	ATG8	Component of autophagosomes and Cvt vesicles; undergoes conjugation to phosphatidylethanolamine (PE); Atg8p-PE is anchored to membranes, is involved in phagophore expansion, and may mediate membrane fusion during autophagosome formation						1		1	1	1	1	1			-0.421245	-0.450107	0.989412
CC_OL_004_G02	CC1G_15424	CC_G_00721	SPAC890.03	YPL150W		Putative protein kinase of unknown cellular role						1		1	1	1	1	1			-0.0157359	-0.0379167	0.0886316
CC_OL_004_G03	CC1G_15440	CC_G_08766	SPBC365.15	YHR172W	SPC97	Component of the microtubule-nucleating Tub4p (gamma-tubulin) complex; interacts with Spc110p at the spindle pole body (SPB) inner plaque and with Spc72p at the SPB outer plaque						1		1	1	1				1	0.209478	-0.741538	-0.121473
CC_OL_004_G04	CC1G_07999	CC_G_01190	SPBC646.10c	YLR197W	NOP56	Essential evolutionarily-conserved nucleolar protein component of the box C/D snoRNP complexes that direct 2'-O-methylation of pre-rRNA during its maturation; overexpression causes spindle orientation defects		1	4			1				1	1		1		0.127105	-0.898015	-0.346944
CC_OL_004_G05	CC1G_07078	CC_G_07851	SPCC1322.12c	YGR188C	BUB1	Protein kinase that forms a complex with Mad1p and Bub3p that is crucial in the checkpoint mechanism required to prevent cell cycle progression into anaphase in the presence of spindle damage, associates with centromere DNA via Skp1p	1					1		1		1	1				0.0804529	0.522425	-0.638175
CC_OL_004_G06	CC1G_00343	CC_G_02555	SPBC428.20c	YNL126W	SPC98	Component of the microtubule-nucleating Tub4p (gamma-tubulin) complex; interacts with Spc110p at the spindle pole body (SPB) inner plaque and with Spc72p at the SPB outer plaque						1		1	1	1	1	1		1	0.6363	-0.692754	-0.923468
CC_OL_004_G07	CC1G_03629	CC_A_05375	SPAC29A4.04c	YLR175W	CBF5	Pseudouridine synthase catalytic subunit of box H/ACA small nucleolar ribonucleoprotein particles (snoRNPs), acts on both large and small rRNAs and on snRNA U2		1	1			1				1				1	-0.0397431	-0.718135	-0.194611
CC_OL_004_G08	CC1G_03036	CC_G_06071	SPAC18G6.15	YER016W	BIM1	Microtubule-binding protein that together with Kar9p makes up the cortical microtubule capture site and delays the exit from mitosis when the spindle is oriented abnormally										1	1				0.955355	-0.835906	-0.882932
CC_OL_004_G09	CC1G_07350	CC_G_09294	SPAC6F6.08c	YMR055C	BUB2	Mitotic exit network regulator, forms GTPase-activating Bfa1p-Bub2p complex that binds Tem1p and spindle pole bodies, blocks cell cycle progression before anaphase in response to spindle and kinetochore damage						1			1	1	1				-0.618665	-0.64384	0.856045
CC_OL_004_G10	CC1G_09388	CC_A_08495																		1
CC_OL_004_G11	CC1G_02554	CC_G_08443		YEL040W	UTR2	Cell wall protein that functions in the transfer of chitin to beta(1-6)glucan; putative chitin transglycosidase; glycosylphosphatidylinositol (GPI)-anchored protein localized to the bud neck; has a role in cell wall maintenance		1	1			1										0.436257
CC_OL_004_G12	CC1G_04183	CC_G_05401	SPBC106.06	YDL143W	CCT4	Subunit of the cytosolic chaperonin Cct ring complex, related to Tcp1p, required for the assembly of actin and tubulins in vivo		1	4	1		1		1		1	1		1		0.327254	0.824882	0.181476
CC_OL_004_G13	CC1G_05204	CC_A_08386	SPBC106.14c	YGR245C	SDA1	Highly conserved nuclear protein required for actin cytoskeleton organization and passage through Start, plays a critical role in G1 events, binds Nap1p, also involved in 60S ribosome biogenesis		1	4			1				1	1		1	1	-0.0540219	0.275877	-0.0601699
CC_OL_004_G14	CC1G_05083	CC_G_10015	SPCC126.06	YGR080W	TWF1	Twinfilin, highly conserved actin monomer-sequestering protein involved in regulation of the cortical actin cytoskeleton, composed of two cofilin-like regions, localizes actin monomers to sites of rapid filament assembly		1	3			1				1	1		1		0.830691	0.738443	0.659919
CC_OL_004_G15	CC1G_03801	CC_A_08047	SPAC57A10.05c	YIL046W	MET30	F-box protein containing five copies of the WD40 motif, controls cell cycle function, sulfur metabolism, and methionine biosynthesis as part of the ubiquitin ligase complex; interacts with and regulates Met4p, localizes within the nucleus	1					1		1	1	1				1	-0.62863	-0.863103	0.347494
CC_OL_004_G16	CC1G_12191	CC_G_08654	SPBC365.10	YNL059C	ARP5	Nuclear actin-related protein involved in chromatin remodeling, component of chromatin-remodeling enzyme complexes						1				1				1	0.0265272	0.501837	0.593741
CC_OL_004_G17	CC1G_12191	CC_G_08654	SPBC365.10	YNL059C	ARP5	Nuclear actin-related protein involved in chromatin remodeling, component of chromatin-remodeling enzyme complexes		1	1			1				1	1		1	1	-0.0778613	0.267656	0.593741
CC_OL_004_G18	CC1G_02156	CC_G_07580	SPAC3H8.07c	YGR078C	PAC10	Part of the heteromeric co-chaperone GimC/prefoldin complex, which promotes efficient protein folding		1	4							1	1		1		-0.438197	0.449941	-0.455983
CC_OL_004_G19	CC1G_06473	CC_G_08737	SPAC4F10.15c	YOR181W	LAS17	Actin assembly factor, activates the Arp2/3 protein complex that nucleates branched actin filaments; localizes with the Arp2/3 complex to actin patches; homolog of the human Wiskott-Aldrich syndrome protein (WASP)								1	1	1	1				0.0893987	0.0769672	-0.465789
CC_OL_004_G20	CC1G_06498	CC_G_08723
CC_OL_004_G21	CC1G_08002	CC_G_01186	SPCC550.12	YLR085C	ARP6	Actin-related protein that binds nucleosomes; a component of the SWR1 complex, which exchanges histone variant H2AZ (Htz1p) for chromatin-bound histone H2A		1	4			1		1	1	1	1	1	1		0.903018	-0.590074	-0.8129
CC_OL_004_G22	CC1G_03395	CC_G_04232						1	3
CC_OL_004_G23	CC1G_11699	CC_A_10266																		1
CC_OL_004_G24	CC1G_10952	CC_G_09014								1		1
CC_OL_004_H01	CC1G_00100	CC_G_02429						1	1			1
CC_OL_004_H02	CC1G_00182	CC_G_02472	SPCC162.06c	YDR486C	VPS60	Cytoplasmic and vacuolar membrane protein involved in late endosome to vacuole transport; required for normal filament maturation during pseudohyphal growth; may function in targeting cargo proteins for degradation; interacts with Vta1p						1			1	1	1				0.967383	-0.458995	-0.54835
CC_OL_004_H03	CC1G_00329	CC_G_02546	SPBC428.19c	YMR093W	UTP15	Nucleolar protein, component of the small subunit (SSU) processome containing the U3 snoRNA that is involved in processing of pre-18S rRNA		1	3			1				1	1		1		-0.196426	0.274908	-0.344336
CC_OL_004_H04	CC1G_00289	CC_G_02527	SPAC4F8.13c	YPL242C	IQG1	Essential protein required for determination of budding pattern, promotes localization of axial markers Bud4p and Cdc12p and functionally interacts with Sec3p, localizes to the contractile ring during anaphase, member of the IQGAP family		1	3					1	1	1	1		1		0.320767	-0.396362	-0.637765
CC_OL_004_H05	CC1G_10757	CC_G_08815		YCR011C	ADP1	Putative ATP-dependent permease of the ABC transporter family of proteins								1						1		-0.972854
CC_OL_004_H06	CC1G_06718	CC_G_07952						1	1			1
CC_OL_004_H07	CC1G_01715	CC_G_00511	SPAC3A11.13	YLR200W	YKE2	Subunit of the heterohexameric Gim/prefoldin protein complex involved in the folding of alpha-tubulin, beta-tubulin, and actin		1	3			1				1	1		1		-0.248531	-0.51408	0.149906
CC_OL_004_H08	CC1G_03801	CC_A_08047	SPAC57A10.05c	YIL046W	MET30	F-box protein containing five copies of the WD40 motif, controls cell cycle function, sulfur metabolism, and methionine biosynthesis as part of the ubiquitin ligase complex; interacts with and regulates Met4p, localizes within the nucleus	1					1		1	1	1				1	-0.300739	-0.359336	0.347494
CC_OL_004_H09	CC1G_13048	CC_G_06737									1		1
CC_OL_004_H10	CC1G_13050	CC_G_06738
CC_OL_004_H11	CC1G_10983	CC_G_00155	SPBC1778.06c	YDR129C	SAC6	Fimbrin, actin-bundling protein; cooperates with Scp1p (calponin/transgelin) in the organization and maintenance of the actin cytoskeleton						1				1	1				0.624484	-0.0172185	-0.150846
CC_OL_004_H12	CC1G_15084	CC_G_06113
CC_OL_004_H13	CC1G_03127	CC_G_06032									1		1
CC_OL_004_H14	CC1G_01975	CC_G_06890	SPCC550.14	YJL080C	SCP160	Essential RNA-binding G protein effector of mating response pathway, mainly associated with nuclear envelope and ER, interacts in mRNA-dependent manner with translating ribosomes via multiple KH domains, similar to vertebrate vigilins	1									1	1				0.448881	-0.313555	0.589496
CC_OL_004_H15	CC1G_02289																			1
CC_OL_004_H16	CC1G_01914	CC_G_06824	SPAC6G9.07c	YKL013C	ARC19	Subunit of the ARP2/3 complex, which is required for the motility and integrity of cortical actin patches		1	5			1			1	1	1		1		-0.863446	-0.460944	0.383719
CC_OL_004_H17	CC1G_01912	CC_G_06859						1	5			1								1
CC_OL_004_H18	CC1G_06855	CC_A_02410											1
CC_OL_004_H19	CC1G_04040	CC_G_09059	SPAC23C4.02	YLR429W	CRN1	Coronin, cortical actin cytoskeletal component that associates with the Arp2p/Arp3p complex to regulate its activity; plays a role in regulation of actin patch assembly						1				1	1				-0.929819	0.372877	-0.132591
CC_OL_004_H20	CC1G_12158	CC_G_01230
CC_OL_004_H21	CC1G_00895	CC_G_12190	SPAC664.02c	YOR141C	ARP8	Nuclear actin-related protein involved in chromatin remodeling, component of chromatin-remodeling enzyme complexes	1	1	3			1				1	1		1		0.302985	0.928338	0.553397
CC_OL_004_H22	CC1G_00933	CC_G_12029	SPAC15A10.16	YLR319C	BUD6	Actin- and formin-interacting protein, involved in actin cable nucleation and polarized cell growth; isolated as bipolar budding mutant; potential Cdc28p substrate								1	1	1	1				-0.0449214	-0.163511	-0.556577
CC_OL_004_H23	CC1G_00792	CC_G_12093	SPBC21C3.07c	YOR239W	ABP140	Nonessential protein that binds actin filaments and localizes to actin patches and cables, has similarity to S-adenosylmethionine (AdoMet)-dependent methyltransferases		1	4	1		1				1	1		1		0.653298	0.788918	0.1184
CC_OL_004_H24	CC1G_00968	CC_G_12232	SPBC13E7.08c	YOR123C	LEO1	Component of the Paf1 complex, which associates with RNA polymerase II and is involved in histone methylation; plays a role in regulating Ty1 transposition		1	4	1		1			1	1	1		1		0.715111	-0.743717	-0.697481
CC_OL_004_I01	CC1G_14822	CC_G_12064	SPAC12B10.06c	YOL071W	EMI5	Non-essential protein of unknown function required for transcriptional induction of the early meiotic-specific transcription factor IME1, also required for sporulation; null mutant excretes excess acetic acid						1				1	1				0.701968	-0.844651	-0.941053
CC_OL_004_I02	CC1G_09333	CC_G_07344	SPAC13A11.03	YGL183C	MND1	Protein required for recombination and meiotic nuclear division; forms a complex with Hop2p, which is involved in chromosome pairing and repair of meiotic double-strand breaks	1	1	5			1		1	1	1	1	1	1		0.659043	0.113375	0.608075
CC_OL_004_I03	CC1G_13700	CC_G_00545						1	3			1								1
CC_OL_004_I04	CC1G_00168		SPAC8E11.05c									1			1						0.171203
CC_OL_004_I05	CC1G_09015	CC_G_09897	SPCC1682.16	YOR259C	RPT4	One of six ATPases of the 19S regulatory particle of the 26S proteasome involved in the degradation of ubiquitinated substrates; required for spindle pole body duplication; localized mainly to the nucleus throughout the cell cycle		1	4			1		1	0	1	1					0.859392
CC_OL_004_I06	CC1G_12481	CC_G_08968	SPBC15C4.01c	YJR088C		Putative protein of unknown function; green fluorescent protein (GFP)-fusion protein localizes to the endoplasmic reticulum						1				1	1				0.807378	0.89451	0.793412
CC_OL_004_I07	CC1G_00318	CC_G_02544	SPBC577.04					1	1			1									0.611922
CC_OL_004_I08	CC1G_01933	CC_G_06872						1	4			1
CC_OL_004_I09	CC1G_06780	CC_G_07987										1
CC_OL_004_I10	CC1G_05207	CC_G_10079	SPAC24B11.10c									1			1						0.619944
CC_OL_004_I11	CC1G_06716	CC_G_07956	SPAC144.08	YGL018C	JAC1	Specialized J-protein that functions with Hsp70 in Fe-S cluster biogenesis in mitochondria, involved in iron metabolism; contains a J domain typical to J-type chaperones; localizes to the mitochondrial matrix						1				1	1				0.253155	-0.771061	-0.589325
CC_OL_004_I12	CC1G_12185	CC_G_08651	SPCC777.13	YJL154C	VPS35	Endosomal subunit of membrane-associated retromer complex required for retrograde transport; receptor that recognizes retrieval signals on cargo proteins, forms subcomplex with Vps26p and Vps29p that selects cargo proteins for retrieval									1	1	1			1	0.462609	0.707375	0.875573
CC_OL_004_I13	CC1G_01733	CC_G_00486		YIL067C		Uncharacterized protein of unknown function							1	1								-0.0365417
CC_OL_004_I14	CC1G_01728	CC_G_00518										1
CC_OL_004_I15	CC1G_12850	CC_G_00708
CC_OL_004_I16	CC1G_07520	CC_G_00830										1
CC_OL_004_I17	CC1G_14411	CC_G_00961						1	8			1
CC_OL_004_I18	CC1G_03267	CC_G_01047
CC_OL_004_I19	CC1G_12159	CC_G_01229										1								1
CC_OL_004_I20	CC1G_00481	CC_G_01417	SPAC3A12.05c	YCR042C	TAF2	TFIID subunit (150 kDa), involved in RNA polymerase II transcription initiation							1		1	1	1				0.0737086	0.249171	0.895846
CC_OL_004_I21	CC1G_04434	CC_G_01809										1
CC_OL_004_I22	CC1G_07779	CC_G_01904	SPBC337.07c	YHR132C	ECM14	Putative metalloprotease with similarity to the zinc carboxypeptidase family, required for normal cell wall assembly					1		1	1	1	1	1						-0.230179
CC_OL_004_I23	CC1G_07792	CC_G_01910
CC_OL_004_I24	CC1G_01316	CC_G_02018										1
CC_OL_004_J01	CC1G_01263	CC_G_02044						1	7
CC_OL_004_J02	CC1G_01435	CC_G_02137						1	7			1
CC_OL_004_J03	CC1G_00215	CC_G_02290	SPAC4F10.02	YHR113W		Cytoplasmic aspartyl aminopeptidase; cleaves unblocked N-terminal acidic amino acid residues from peptide substrates; forms a 12 subunit homo-oligomeric complex; M18 metalloprotease family member; may interact with ribosomes		1	4			1		1	1	1	1	1	1		-0.31753	0.475718	-0.745744
CC_OL_004_J04	CC1G_00193	CC_G_02298	SPBC354.09c	YJR126C	VPS70	Protein of unknown function involved in vacuolar protein sorting				1		1		1	1	1	1	1			0.615905	0.449848	-0.22168
CC_OL_004_J05	CC1G_02379	CC_G_02953								1		1
CC_OL_004_J06	CC1G_02285	CC_G_02995
CC_OL_004_J07	CC1G_02257	CC_G_03012									1		1
CC_OL_004_J08	CC1G_10898	CC_G_03129									1		1
CC_OL_004_J09	CC1G_09936	CC_G_03214						1	6				1
CC_OL_004_J10	CC1G_09180	CC_G_03244	SPAC19G12.10c	YMR297W	PRC1	Vacuolar carboxypeptidase Y (proteinase C), broad-specificity C-terminal exopeptidase involved in non-specific protein degradation in the vacuole; member of the serine carboxypeptidase family						1		1	1	1	1	1			-0.769403	0.0433793	-0.332942
CC_OL_004_J11	CC1G_05324	CC_G_03406	SPBP19A11.03c	YHR027C	RPN1	Non-ATPase base subunit of the 19S regulatory particle of the 26S proteasome; may participate in the recognition of several ligands of the proteasome; contains a leucine-rich repeat (LRR) domain, a site for protein?protein interactions		1	4			1				1	1		1		-0.0568339	-0.959236	0.15926
CC_OL_004_J12		CC_A_02973
CC_OL_004_J13	CC1G_08798	CC_G_03523											1							1
CC_OL_004_J14	CC1G_08776	CC_G_03542									1	1	0
CC_OL_004_J15	CC1G_12248	CC_G_03744						1	8
CC_OL_004_J16	CC1G_05359	CC_G_03810								1		1
CC_OL_004_J17	CC1G_13291											1
CC_OL_004_J18	CC1G_02656	CC_G_03941						1	6				1
CC_OL_004_J19	CC1G_02645	CC_G_03947	SPAP14E8.04	YKR087C	OMA1	Metalloendopeptidase of the mitochondrial inner membrane, involved in turnover of membrane-embedded proteins; member of a family of predicted membrane-bound metallopeptidases in prokaryotes and higher eukaryotes								1	1	1	1				-0.649336	0.503662	0.178115
CC_OL_004_J20	CC1G_14314	CC_G_03971									1		1
CC_OL_004_J21	CC1G_03439	CC_G_04209	SPAC17A5.07c	YIL031W	ULP2	Peptidase that deconjugates Smt3/SUMO-1 peptides from proteins, plays a role in chromosome cohesion at centromeric regions and recovery from checkpoint arrest induced by DNA damage or DNA replication defects; potential Cdc28p substrate	1	1	4			1		1	1	1	1	1	1		0.617673	-0.341398	0.40121
CC_OL_004_J22	CC1G_03366	CC_G_04277								1		1
CC_OL_004_J23	CC1G_03408	CC_G_04299								1		1
CC_OL_004_J24	CC1G_03454	CC_G_04312		YCL057W	PRD1	Zinc metalloendopeptidase, found in the cytoplasm and intermembrane space of mitochondria; with Cym1p, involved in degradation of mitochondrial proteins and of presequence peptides cleaved from imported proteins		1	2			1		1								0.91268
CC_OL_004_K01	CC1G_04928	CC_G_04772						1	9				1
CC_OL_004_K02	CC1G_14879	CC_G_04870									1	1	0
CC_OL_004_K03	CC1G_05499	CC_G_05114	SPAC22G7.01c	YLL029W	FRA1	Protein involved in negative regulation of transcription of iron regulon; forms an iron independent complex with Fra2p, Grx3p, and Grx4p; cytosolic; mutant fails to repress transcription of iron regulon and is defective in spore formation		1	3					1	1	1	1		1	1	-0.810169	-0.849075	0.513438
CC_OL_004_K04	CC1G_11771	CC_A_04450										1								1
CC_OL_004_K05	CC1G_04273	CC_G_05454	SPBC3E7.10	YLR244C	MAP1	Methionine aminopeptidase, catalyzes the cotranslational removal of N-terminal methionine from nascent polypeptides; function is partially redundant with that of Map2p										1				1	0.710296	-0.70321	-0.784421
CC_OL_004_K06	CC1G_12012	CC_G_05495										1								1
CC_OL_004_K07	CC1G_13721	CC_G_05815	SPBC14C8.03	YBL091C	MAP2	Methionine aminopeptidase, catalyzes the cotranslational removal of N-terminal methionine from nascent polypeptides; function is partially redundant with that of Map1p		1	4			1		1		1	1		1		0.0973579	-0.929596	0.250785
CC_OL_004_K08	CC1G_06569	CC_A_04948	SPBC18E5.12c	YHR024C	MAS2	Larger subunit of the mitochondrial processing protease (MPP), essential processing enzyme that cleaves the N-terminal targeting sequences from mitochondrially imported proteins										1	1			1	0.464601	-0.413162	-0.685656
CC_OL_004_K09	CC1G_04591	CC_G_05942	SPCC1919.12c	YBR074W		Putative metalloprotease		1	4						1	1	1		1		-0.853714	-0.901603	0.631666
CC_OL_004_K10	CC1G_06342	CC_G_06162	SPAC23H4.09					1	3												-0.915035
CC_OL_004_K11	CC1G_03653	CC_G_06332											1
CC_OL_004_K12	CC1G_10606	CC_A_05487								1		1								1
CC_OL_004_K13	CC1G_10592	CC_G_06483											1
CC_OL_004_K14	CC1G_10615	CC_G_06495										1
CC_OL_004_K15	CC1G_10624	CC_G_06503									1	1	0
CC_OL_004_K16	CC1G_05797	CC_A_05636	SPAC19B12.08	YNL223W	ATG4	Conserved cysteine protease required for autophagy; cleaves Atg8p to a form required for autophagosome and Cvt vesicle generation						1		1	1	1	1	1		1	0.109558	0.702231	0.583061
CC_OL_004_K17	CC1G_05835	CC_G_06713	SPAC922.06	YNL202W	SPS19	Peroxisomal 2,4-dienoyl-CoA reductase, auxiliary enzyme of fatty acid beta-oxidation; homodimeric enzyme required for growth and sporulation on petroselineate medium; expression induced during late sporulation and in the presence of oleate								1	1	1	1				0.859312	0.179642	-0.146932
CC_OL_004_K18	CC1G_01969	CC_A_05767	SPBC56F2.09c	YOR303W	CPA1	Small subunit of carbamoyl phosphate synthetase, which catalyzes a step in the synthesis of citrulline, an arginine precursor; translationally regulated by an attenuator peptide encoded by YOR302W within the CPA1 mRNA 5'-leader						1		1		1				1	-0.363015	0.186751	0.681282
CC_OL_004_K19	CC1G_02037	CC_G_06917	SPAC3A11.10c					1	3			1			1						-0.508045
CC_OL_004_K20	CC1G_02047	CC_G_06920	SPBC409.06					1	1			1									0.327686
CC_OL_004_K21	CC1G_05911	CC_G_07071								1		1
CC_OL_004_K22	CC1G_05882	CC_G_07094								1		1
CC_OL_004_K23	CC1G_05897	CC_G_07101								1		1								1
CC_OL_004_K24	CC1G_05906	CC_G_07105
CC_OL_004_L01	CC1G_05917	CC_G_07108									1		1
CC_OL_004_L02	CC1G_05923	CC_G_07111											1
CC_OL_004_L03	CC1G_05940	CC_A_06031									1		1							1
CC_OL_004_L04	CC1G_11192	CC_G_07280								1		1
CC_OL_004_L05	CC1G_11206	CC_G_07289	SPCC290.03c	YJL039C	NUP192	Essential structural subunit of the nuclear pore complex (NPC), localizes to the nuclear periphery of nuclear pores, homologous to human p205		1	4			1				1				1	0.85885	-0.178889	-0.0871737
CC_OL_004_L06											1	1	0
CC_OL_004_L07	CC1G_10851	CC_G_07452										1
CC_OL_004_L08	CC1G_10848	CC_G_07455									1	1	0
CC_OL_004_L09	CC1G_10849	CC_G_07456								1		1
CC_OL_004_L10	CC1G_15335	CC_G_07601	SPBC776.10c	YNL041C	COG6	Component of the conserved oligomeric Golgi complex (Cog1p through Cog8p), a cytosolic tethering complex that functions in protein trafficking to mediate fusion of transport vesicles to Golgi compartments						1		1		1	1				0.925458	0.772866	0.862973
CC_OL_004_L11	CC1G_02140	CC_G_07659
CC_OL_004_L12	CC1G_02238	CC_G_07699						1	7	1		1
CC_OL_004_L13	CC1G_12414	CC_G_08005	SPCC1840.04	YOR197W	MCA1	Putative cysteine protease similar to mammalian caspases; involved in regulation of apoptosis upon hydrogen peroxide treatment; proposed to be involved in cell cycle progression									1	1				1	0.0633567	-0.671633	0.606451
CC_OL_004_L14	CC1G_10091	CC_G_08037	SPCC1682.11c									1			1						0.823568
CC_OL_004_L15	CC1G_09842	CC_G_08145						1	5
CC_OL_004_L16	CC1G_08293	CC_G_08223																		1
CC_OL_004_L17	CC1G_02409	CC_G_08371	SPCC5E4.04	YGR098C	ESP1	Separase, a caspase-like cysteine protease that promotes sister chromatid separation by mediating dissociation of the cohesin Scc1p from chromatin; inhibits protein phosphatase 2A-Cdc55p to promote mitotic exit; inhibited by Pds1p	1					1		1	1	1	1	1			-0.1557	0.539046	0.585202
CC_OL_004_L18	CC1G_09223	CC_G_08548											1
CC_OL_004_L19	CC1G_12425	CC_G_08587																		1
CC_OL_004_L20	CC1G_06488	CC_G_08729	SPBC23G7.13c	YHL016C	DUR3	Plasma membrane transporter for both urea and polyamines, expression is highly sensitive to nitrogen catabolite repression and induced by allophanate, the last intermediate of the allantoin degradative pathway				1		1		1	1	1	1	1			0.0636689	-0.0510879	0.602824
CC_OL_004_L21	CC1G_06482	CC_A_07374	SPAC13C5.04	YLR126C		Putative protein of unknown function with similarity to glutamine amidotransferase proteins; has Aft1p-binding motif in the promoter; may be involved in copper and iron homeostasis; YLR126C is not an essential protein									0	1	1					-0.46377
CC_OL_004_L22	CC1G_06501	CC_A_07379																		1
CC_OL_004_L23	CC1G_10935	CC_G_09039						1	9	1		1
CC_OL_004_L24	CC1G_04021	CC_G_09071	SPACUNK4.08	YHR028C	DAP2	Dipeptidyl aminopeptidase, synthesized as a glycosylated precursor; localizes to the vacuolar membrane; similar to Ste13p						1		1	1	1	1	1			0.847073	-0.704362	-0.345467
CC_OL_004_M01	CC1G_03952	CC_G_09127	SPCC1259.02c					1	8						1						-0.507355
CC_OL_004_M02	CC1G_07017	CC_G_09207										1
CC_OL_004_M03	CC1G_03799	CC_A_08048	SPBC337.15c	YOR125C	CAT5	Protein required for ubiquinone (Coenzyme Q) biosynthesis; localizes to the matrix face of the mitochondrial inner membrane in a large complex with ubiquinone biosynthetic enzymes; required for gluconeogenic gene activation									1	1	1			1	0.701636	0.503217	0.834685
CC_OL_004_M04	CC1G_12086	CC_G_09687									1		1
CC_OL_004_M05	CC1G_11395	CC_A_08182	SPAC12B10.05	YER078C		Putative mitochondrial metallopeptidase				1		1		1	1	1	1	1		1	-0.531063	-0.179126	0.799099
CC_OL_004_M06		CC_G_09895										1
CC_OL_004_M07	CC1G_09019	CC_G_09896						1	7
CC_OL_004_M08	CC1G_13934	CC_G_09996						1	8			1
CC_OL_004_M09	CC1G_05155	CC_G_10053	SPBP8B7.19	YGL207W	SPT16	Subunit of the heterodimeric FACT complex (Spt16p-Pob3p), facilitates RNA Polymerase II transcription elongation through nucleosomes by destabilizing and then reassembling nucleosome structure		1	1			1				1	1		1		0.220091	0.0945185	0.977653
CC_OL_004_M10	CC1G_09360	CC_G_10103								1		1
CC_OL_004_M11	CC1G_06968	CC_G_10442	SPBC1198.08	YFR044C	DUG1	Probable di- and tri-peptidase; forms a complex with Dug2p and Dug3p to degrade glutathione (GSH) and other peptides containing a gamma-glu-X bond in an alternative pathway to GSH degradation by gamma-glutamyl transpeptidase (Ecm38p)		1	3					1	1	1				1	-0.764267	0.944883	-0.632939
CC_OL_004_M12	CC1G_06945	CC_G_10493										1
CC_OL_004_M13	CC1G_09863	CC_G_10526									1		1
CC_OL_004_M14	CC1G_07476	CC_G_10547
CC_OL_004_M15	CC1G_07467	CC_A_08924									1		1
CC_OL_004_M16	CC1G_07472	CC_G_10588										1
CC_OL_004_M17	CC1G_08415	CC_G_10631						1	9			1
CC_OL_004_M18	CC1G_09554	CC_A_09020
CC_OL_004_M19	CC1G_04168	CC_G_10963								1		1
CC_OL_004_M20	CC1G_14504	CC_A_09240									1		1							1
CC_OL_004_M21	CC1G_08693	CC_A_09329																		1
CC_OL_004_M22	CC1G_08667	CC_G_11129										1
CC_OL_004_M23	CC1G_04562	CC_A_09418									1		1							1
CC_OL_004_M24	CC1G_13411	CC_G_11331																		1
CC_OL_004_N01	CC1G_10096	CC_G_11824	SPAC13A11.05										1								0.651961
CC_OL_004_N02	CC1G_00916	CC_G_12035						1	3				1							1
CC_OL_004_N03	CC1G_00851	CC_A_10094																		1
CC_OL_004_N04	CC1G_00802	CC_G_12144									1	1	0
CC_OL_004_N05	CC1G_00861	CC_G_12172	SPBC14C8.02	YIL022W	TIM44	Peripheral mitochondrial membrane protein involved in mitochondrial protein import, tethers essential chaperone Ssc1p to the translocon channel at the matrix side of the inner membrane										1	1				-0.761155	0.300381	-0.108337
CC_OL_004_N06	CC1G_00888	CC_G_12185																		1
CC_OL_004_N07	CC1G_00900	CC_G_12193						1	8				1
CC_OL_004_N08	CC1G_01581	CC_G_12346						1	3			1
CC_OL_004_N09	CC1G_01555	CC_G_12358	SPCC613.10	YPR191W	QCR2	Subunit 2 of the ubiquinol cytochrome-c reductase complex, which is a component of the mitochondrial inner membrane electron transport chain; phosphorylated; transcription is regulated by Hap1p, Hap2p/Hap3p, and heme		1	4				1		1	1	1		1		0.489158	0.733249	0.0836801
CC_OL_004_N10	CC1G_10333	CC_G_12483
CC_OL_004_N11	CC1G_01727	CC_G_00404	SPCC790.02	YLR148W	PEP3	Component of CORVET tethering complex; vacuolar peripheral membrane protein that promotes vesicular docking/fusion reactions in conjunction with SNARE proteins, required for vacuolar biogenesis						1				1	1			1	0.800458	0.710514	0.908307
CC_OL_004_N12										1		1
CC_OL_004_N13	CC1G_02438	CC_G_08352
CC_OL_004_N14	CC1G_04948	CC_G_04781									1		1
CC_OL_004_N15	CC1G_10850	CC_G_07457						1	7			1
CC_OL_004_N16	CC1G_10536	CC_G_07479	SPBC418.01c	YBR248C	HIS7	Imidazole glycerol phosphate synthase (glutamine amidotransferase:cyclase), catalyzes the fifth and sixth steps of histidine biosynthesis and also produces 5-aminoimidazole-4-carboxamide ribotide (AICAR), a purine precursor		1	4			1				1	1		1		0.695904	-0.287823	-0.305797
CC_OL_004_N17	CC1G_02247	CC_G_07703
CC_OL_004_N18	CC1G_01187	CC_G_00374	SPAC1002.11	YLR088W	GAA1	Subunit of the GPI (glycosylphosphatidylinositol):protein transamidase complex, removes the GPI-anchoring signal and attaches GPI to proteins in the ER								1		1				1	-0.338636	-0.346463	0.387705
CC_OL_004_N19	CC1G_03122	CC_G_06118																		1
CC_OL_004_N20	CC1G_09217	CC_G_08528										1
CC_OL_004_N21	CC1G_14709	CC_G_08979																		1
CC_OL_004_N22	CC1G_04564	CC_G_11314										1
CC_OL_004_N23	CC1G_00839	CC_G_12163	SPCC23B6.03c	YBL088C	TEL1	Protein kinase primarily involved in telomere length regulation; contributes to cell cycle checkpoint control in response to DNA damage; functionally redundant with Mec1p; homolog of human ataxia telangiectasia (ATM) gene	1								1	1				1			-0.79127
CC_OL_004_N24	CC1G_07448									1		1								1
CC_OL_004_O01	CC1G_01808		SPAC8E11.03c	YER179W	DMC1	Meiosis-specific protein required for repair of double-strand breaks and pairing between homologous chromosomes; homolog of Rad51p and the bacterial RecA protein	1				1		1	1	1	1				1			0.186952
CC_OL_004_O02	CC1G_14983
CC_OL_004_O03	CC1G_03723							1	5			1								1
CC_OL_004_O04	CC1G_05700							1	5	1		1								1
CC_OL_004_O05	CC1G_04228	CC_G_05379	SPAC25G10.07c	YBL063W	KIP1	Kinesin-related motor protein required for mitotic spindle assembly and chromosome segregation; functionally redundant with Cin8p					1	1	0	1	1	1				1			0.277736
CC_OL_004_O06	CC1G_09782	CC_G_06536						1	8											1
CC_OL_004_O07	CC1G_10193																			1
CC_OL_004_O08	CC1G_12660																			1
CC_OL_004_O09	CC1G_08484	CC_G_09506								1		1								1
CC_OL_004_O10	CC1G_10319		SPAC13C5.07	YMR224C	MRE11	Subunit of a complex with Rad50p and Xrs2p (MRX complex) that functions in repair of DNA double-strand breaks and in telomere stability, exhibits nuclease activity that appears to be required for MRX function; widely conserved	1							1	1	1				1			0.274156
CC_OL_004_O11	CC1G_03702	CC_G_06387	SPAC13F5.01c	YHR120W	MSH1	DNA-binding protein of the mitochondria involved in repair of mitochondrial DNA, has ATPase activity and binds to DNA mismatches; has homology to E. coli MutS; transcription is induced during meiosis	1			1		1			1	1				1	0.497173	0.4076	-0.0951815
CC_OL_004_O12	CC1G_07392	CC_G_09313						1	3	1		1								1
CC_OL_004_O13											1		1
CC_OL_004_O14	CC1G_03652							1	3			1								1
CC_OL_004_O15	CC1G_03010	CC_G_05598	SPAC1556.01c	YNL250W	RAD50	Subunit of MRX complex, with Mre11p and Xrs2p, involved in processing double-strand DNA breaks in vegetative cells, initiation of meiotic DSBs, telomere maintenance, and nonhomologous end joining	1					1		1	1	1				1	0.783046	0.815909	0.95375
CC_OL_004_O16	CC1G_03010	CC_G_05598	SPAC1556.01c	YNL250W	RAD50	Subunit of MRX complex, with Mre11p and Xrs2p, involved in processing double-strand DNA breaks in vegetative cells, initiation of meiotic DSBs, telomere maintenance, and nonhomologous end joining	1	1	5			1		1	1	1	1	1	1	1	0.905026	0.85485	0.95375
CC_OL_004_O17	CC1G_03010	CC_G_05598	SPAC1556.01c	YNL250W	RAD50	Subunit of MRX complex, with Mre11p and Xrs2p, involved in processing double-strand DNA breaks in vegetative cells, initiation of meiotic DSBs, telomere maintenance, and nonhomologous end joining	1	1	5			1		1	1	1				1	0.890662	0.795646	0.95375
CC_OL_004_O18	CC1G_04178	CC_A_04582	SPAC15A10.03c	YGL163C	RAD54	DNA-dependent ATPase, stimulates strand exchange by modifying the topology of double-stranded DNA; involved in the recombinational repair of double-strand breaks in DNA during vegetative growth and meiosis; member of the SWI/SNF family	1			1		1		1	1	1				1	0.148461	0.609103	0.485014
CC_OL_004_O19	CC1G_03361		SPAC31A2.05c	YDR180W	SCC2	Subunit of cohesin loading factor (Scc2p-Scc4p), a complex required for loading of cohesin complexes onto chromosomes; involved in establishing sister chromatid cohesion during DSB repair via histone H2AX; evolutionarily-conserved adherin	1							1		1				1			0.531288
CC_OL_004_O20	CC1G_10538		SPAC644.14c	YER095W	RAD51	Strand exchange protein, forms a helical filament with DNA that searches for homology; involved in the recombinational repair of double-strand breaks in DNA during vegetative growth and meiosis; homolog of Dmc1p and bacterial RecA protein	1							1	1	1				1			-0.118798
CC_OL_004_O21
CC_OL_004_O22												1
CC_OL_004_O23	CC1G_15063	CC_A_09536	SPAC10F6.09c	YJL074C	SMC3	Subunit of the multiprotein cohesin complex required for sister chromatid cohesion in mitotic cells; also required, with Rec8p, for cohesion and recombination during meiosis; phylogenetically conserved SMC chromosomal ATPase family member	1					1			1	1				1	0.773032	0.247495	0.369429
CC_OL_004_O24	CC1G_03320		SPAC17A5.11	YHL022C	SPO11	Meiosis-specific protein that initiates meiotic recombination by catalyzing the formation of double-strand breaks in DNA via a transesterification reaction; required for homologous chromosome pairing and synaptonemal complex formation	1					1		1	1	1				1	0.846149	-0.740105	-0.918519
CC_OL_004_P01	CC1G_01097										1		1							1
CC_OL_004_P02	CC1G_12048	CC_G_05259	SPBC19G7.10c	YCR077C	PAT1	Topoisomerase II-associated deadenylation-dependent mRNA-decapping factor; also required for faithful chromosome transmission, maintenance of rDNA locus stability, and protection of mRNA 3'-UTRs from trimming; functionally linked to Pab1p					1		1			1				1			0.357381
CC_OL_004_P03	CC1G_15287		SPCC417.07c								1		1							1
CC_OL_004_P04		CC_G_07126																		1
CC_OL_004_P05	CC1G_00579	CC_G_01467						1	3			1
CC_OL_004_P06	CC1G_10275	CC_A_02341	SPBC20F10.09	YER146W	LSM5	Lsm (Like Sm) protein; part of heteroheptameric complexes (Lsm2p-7p and either Lsm1p or 8p): cytoplasmic Lsm1p complex involved in mRNA decay; nuclear Lsm8p complex part of U6 snRNP and possibly involved in processing tRNA, snoRNA, and rRNA						1				1				1	0.127767	0.483521	-0.598756
CC_OL_004_P07	CC1G_12048	CC_G_05259	SPBC19G7.10c	YCR077C	PAT1	Topoisomerase II-associated deadenylation-dependent mRNA-decapping factor; also required for faithful chromosome transmission, maintenance of rDNA locus stability, and protection of mRNA 3'-UTRs from trimming; functionally linked to Pab1p										1				1	0.771827	-0.0987444	0.357381
CC_OL_004_P08	CC1G_04178	CC_G_05404	SPAC15A10.03c	YGL163C	RAD54	DNA-dependent ATPase, stimulates strand exchange by modifying the topology of double-stranded DNA; involved in the recombinational repair of double-strand breaks in DNA during vegetative growth and meiosis; member of the SWI/SNF family	1	1	4			1		1	1	1	1	1	1	1	0.436726	0.344941	0.485014
CC_OL_004_P09	CC1G_03702	CC_G_06387	SPAC13F5.01c	YHR120W	MSH1	DNA-binding protein of the mitochondria involved in repair of mitochondrial DNA, has ATPase activity and binds to DNA mismatches; has homology to E. coli MutS; transcription is induced during meiosis	1	1	5	1		1			1	1	1		1	1	0.632431	0.689121	-0.0951815
CC_OL_004_P10		CC_G_07126										1								1
CC_OL_004_P11	CC1G_15653	CC_G_07416											1
CC_OL_004_P12	CC1G_07448	CC_G_10557								1		1								1
CC_OL_004_P13	CC1G_15063	CC_G_11346	SPAC10F6.09c	YJL074C	SMC3	Subunit of the multiprotein cohesin complex required for sister chromatid cohesion in mitotic cells; also required, with Rec8p, for cohesion and recombination during meiosis; phylogenetically conserved SMC chromosomal ATPase family member	1	1	3			1			1	1	1		1	1	0.853528	0.692244	0.369429
CC_OL_004_P14	CC1G_00839	CC_G_12164	SPCC23B6.03c	YBL088C	TEL1	Protein kinase primarily involved in telomere length regulation; contributes to cell cycle checkpoint control in response to DNA damage; functionally redundant with Mec1p; homolog of human ataxia telangiectasia (ATM) gene	1	1	1			1			1	1	1		1	1	0.68638	-0.790592	-0.79127
CC_OL_004_P15	CC1G_04229	CC_G_05430	SPAC1B3.02c	YKL160W	ELF1	Transcription elongation factor that contains a conserved zinc finger domain; implicated in the maintenance of proper chromatin structure in actively transcribed regions; deletion inhibits Brome mosaic virus (BMV) gene expression						1				1	1				-0.816014	0.140116	-0.480768
CC_OL_004_P16	CC1G_04230	CC_G_05431	SPAC1834.07												1					1	0.318617
CC_OL_004_P17	CC1G_03522	CC_G_03644										1
CC_OL_004_P18	CC1G_08102	CC_A_04430	SPCC126.02c	YMR284W	YKU70	Subunit of the telomeric Ku complex (Yku70p-Yku80p), involved in telomere length maintenance, structure and telomere position effect; relocates to sites of double-strand cleavage to promote nonhomologous end joining during DSB repair	1					1		1	1	1	1	1		1	-0.181074	-0.161471	0.928741
CC_OL_004_P19	CC1G_15287	CC_A_03228	SPCC417.07c					1	4			1								1	-0.00480722
CC_OL_004_P20	CC1G_06567	CC_G_05858						1	2			1
CC_OL_004_P21	CC1G_11294	CC_G_11854								1		1
CC_OL_004_P22
CC_OL_004_P23
CC_OL_004_P24	CC1G_11293	CC_G_11855	SPBC29A10.14	YPR007C	REC8	Meiosis-specific component of sister chromatid cohesion complex; maintains cohesion between sister chromatids during meiosis I; maintains cohesion between centromeres of sister chromatids until meiosis II; homolog of S. pombe Rec8p	1	1	3	1		1		1	1	1	1	1	1		0.978868	-0.362433	-0.394467
CC_OL_005_A01	CC1G_04641	CC_G_05979						1	2			1
CC_OL_005_A02	CC1G_07355	CC_G_09288										1
CC_OL_005_A03	CC1G_05690	CC_G_04854	SPAC1556.07	YFL045C	SEC53	Phosphomannomutase, involved in synthesis of GDP-mannose and dolichol-phosphate-mannose; required for folding and glycosylation of secretory proteins in the ER lumen		1	5				1		0	1	1		1		0.54762	0.709566	0.779711
CC_OL_005_A04	CC1G_11759	CC_G_06445	SPAC17A5.01	YNL329C	PEX6	AAA-peroxin that heterodimerizes with AAA-peroxin Pex1p and participates in the recycling of peroxisomal signal receptor Pex5p from the peroxisomal membrane to the cystosol							1	1	1	1	1				-0.281568	0.291268	-0.0925647
CC_OL_005_A05		blank
CC_OL_005_A06	CC1G_15774	CC_G_11186											1							1
CC_OL_005_A07								1	9				1
CC_OL_005_A08	CC1G_05342	CC_G_03833
CC_OL_005_A09	CC1G_05922	CC_G_07065										1
CC_OL_005_A10	CC1G_08969	CC_G_01258									1	1	0
CC_OL_005_A11	CC1G_10435	CC_G_11174									1		1
CC_OL_005_A12	CC1G_14875	CC_G_04831
CC_OL_005_A13	CC1G_12611	CC_G_03419									1		1
CC_OL_005_A14	CC1G_04144	CC_G_11058						1	3			1
CC_OL_005_A15	CC1G_08942	CC_G_01276										1
CC_OL_005_A16	CC1G_03566	CC_G_03715											1
CC_OL_005_A17	CC1G_07317	CC_G_09798											1
CC_OL_005_A18
CC_OL_005_A19	CC1G_05249	CC_G_03369
CC_OL_005_A20	CC1G_03573	CC_G_03621
CC_OL_005_A21	CC1G_06749	CC_G_07970	SPCC1223.07c	YLL018C	DPS1	Cytoplasmic aspartyl-tRNA synthetase, homodimeric enzyme that catalyzes the specific aspartylation of tRNA(Asp); class II aminoacyl tRNA synthetase; binding to its own mRNA may confer autoregulation		1	5			1		1		1	1		1		0.376134	-0.960854	-0.34409
CC_OL_005_A22	CC1G_06355	CC_G_06254										1
CC_OL_005_A23	CC1G_09253	CC_G_08517
CC_OL_005_A24	CC1G_02002	CC_G_06901	SPBC776.14	YNR008W	LRO1	Acyltransferase that catalyzes diacylglycerol esterification; one of several acyltransferases that contribute to triglyceride synthesis; putative homolog of human lecithin cholesterol acyltransferase								1		1	1				0.521924	0.170764	-0.638262
CC_OL_005_B01	CC1G_14874	CC_G_04848						1	7				1
CC_OL_005_B02	CC1G_00937	CC_G_12217		YJL056C	ZAP1	Zinc-regulated transcription factor, binds to zinc-responsive promoter elements to induce transcription of certain genes in the presence of zinc; regulates its own transcription; contains seven zinc-finger domains		1	4			1		1								0.932081
CC_OL_005_B03	CC1G_00359	CC_G_02562	SPAC2E1P5.03	YFR041C	ERJ5	Type I membrane protein with a J domain is required to preserve the folding capacity of the endoplasmic reticulum; loss of the non-essential ERJ5 gene leads to a constitutively induced unfolded protein response		1	4							1				1	0.84672	-0.939973	-0.765328
CC_OL_005_B04	CC1G_10695	CC_G_03482									1	1	0
CC_OL_005_B05	CC1G_11720	CC_G_04125
CC_OL_005_B06	CC1G_06756	CC_G_07974						1	3
CC_OL_005_B07	CC1G_09693	CC_G_10844											1							1
CC_OL_005_B08	CC1G_06981	CC_G_09222																		1
CC_OL_005_B09	CC1G_01943	CC_G_06875								1		1
CC_OL_005_B10		CC_G_08329
CC_OL_005_B11	CC1G_04356	CC_G_01780	SPAC29A4.16	YCR008W	SAT4	Ser/Thr protein kinase involved in salt tolerance; funtions in regulation of Trk1p-Trk2p potassium transporter; partially redundant with Hal5p; has similarity to Npr1p						1				1				1	0.453903	0.624868	0.754703
CC_OL_005_B12	CC1G_09909	CC_G_08193	SPBC25H2.13c	YNL262W	POL2	Catalytic subunit of DNA polymerase (II) epsilon, one of the major chromosomal DNA replication polymerases characterized by processivity and proofreading exonuclease activity; also involved in DNA synthesis during DNA repair	1								1	1				1			0.577965
CC_OL_005_B13	CC1G_08126	CC_G_11917	SPBC216.05	YBR136W	MEC1	Genome integrity checkpoint protein and PI kinase superfamily member; signal transducer required for cell cycle arrest and transcriptional responses prompted by damaged or unreplicated DNA; monitors and participates in meiotic recombination	1	1	4						1	1	1		1		-0.642263	-0.691224	0.749328
CC_OL_005_B14	CC1G_10497	CC_G_09381									1		1
CC_OL_005_B15		CC_G_07321											1
CC_OL_005_B16	CC1G_01618	CC_G_12461									1		1
CC_OL_005_B17	CC1G_05892	CC_G_07097										1
CC_OL_005_B18	CC1G_10778	CC_G_07389									1		1
CC_OL_005_B19	CC1G_10232	CC_G_10675																		1
CC_OL_005_B20	CC1G_02163	CC_G_07577									1		1
CC_OL_005_B21	CC1G_06404	CC_G_00935									1	1	0
CC_OL_005_B22	CC1G_00775	CC_G_12101
CC_OL_005_B23	CC1G_13960	CC_G_09575						1	3			1
CC_OL_005_B24	CC1G_09160	CC_G_03253										1
CC_OL_005_C01	CC1G_13548	CC_G_03897
CC_OL_005_C02	CC1G_03527	CC_G_03697						1	4
CC_OL_005_C03	CC1G_13274	CC_G_04635											1
CC_OL_005_C04	CC1G_10345	CC_G_06940
CC_OL_005_C05	CC1G_06491	CC_G_08728
CC_OL_005_C06	CC1G_11540	CC_G_10884	SPAC23C11.09	YOR335C	ALA1	Cytoplasmic alanyl-tRNA synthetase, required for protein synthesis; point mutation (cdc64-1 allele) causes cell cycle arrest at G1; lethality of null mutation is functionally complemented by human homolog		1	3				1			1	1		1		0.823752	0.887059	0.902277
CC_OL_005_C07	CC1G_13410	CC_G_02671
CC_OL_005_C08	CC1G_01313	CC_G_02020																		1
CC_OL_005_C09
CC_OL_005_C10	CC1G_04437	CC_G_01811
CC_OL_005_C11	CC1G_00130	CC_G_02443								1		1								1
CC_OL_005_C12	CC1G_05126	CC_G_09984						1	2			1
CC_OL_005_C13	CC1G_06782	CC_G_07988																		1
CC_OL_005_C14	CC1G_15350	CC_G_07555									1	1	0
CC_OL_005_C15	CC1G_03371	CC_G_04249									1		1
CC_OL_005_C16	CC1G_06302	CC_G_06181	SPAC458.05	YLR240W	VPS34	Phosphatidylinositol 3-kinase responsible for the synthesis of phosphatidylinositol 3-phosphate; forms membrane-associated signal transduction complex with Vps15p to regulate protein sorting; activated by the GTP-bound form of Gpa1p					1		1	1	1	1				1			0.547568
CC_OL_005_C17	CC1G_09800	CC_G_06547	SPAPB1A10.09	YOR058C	ASE1	Mitotic spindle midzone localized microtubule-associated protein (MAP) family member; required for spindle elongation and stabilization; undergoes cell cycle-regulated degradation by anaphase promoting complex; potential Cdc28p substrate	1							1		1	1				0.802824	0.0899939	0.0990152
CC_OL_005_C18	CC1G_00279	CC_G_02523	SPCC584.04	YDR172W	SUP35	Translation termination factor eRF3; altered protein conformation creates the [PSI(+)] prion, a dominant cytoplasmically inherited protein aggregate that alters translational fidelity and creates a nonsense suppressor phenotype		1	3			1				1	1		1		-0.642227	-0.961181	0.795658
CC_OL_005_C19	CC1G_03722	CC_G_06399	SPBC29A3.09c	YFR009W	GCN20	Positive regulator of the Gcn2p kinase activity, forms a complex with Gcn1p; proposed to stimulate Gcn2p activation by an uncharged tRNA		1	3			1				1	1		1		0.36824	0.739206	0.89287
CC_OL_005_C20	CC1G_03895	CC_G_09620
CC_OL_005_C21		CC_G_08405									1	1	0
CC_OL_005_C22	CC1G_02328	CC_G_02974						1	3			1
CC_OL_005_C23	CC1G_09070	CC_G_01566								1		1
CC_OL_005_C24	CC1G_08221	CC_G_08460									1		1
CC_OL_005_D01	CC1G_06928	CC_G_10484						1	8
CC_OL_005_D02	CC1G_11776	CC_G_05235									1		1
CC_OL_005_D03	CC1G_07260	CC_G_01600									1		1
CC_OL_005_D04	CC1G_02628	CC_G_03956									1		1
CC_OL_005_D05	CC1G_02381	CC_G_02951											1
CC_OL_005_D06		CC_G_04159									1	1	0
CC_OL_005_D07	CC1G_14098	CC_G_05960									1	1	0
CC_OL_005_D08	CC1G_00470	CC_G_02629
CC_OL_005_D09	CC1G_01501	CC_G_12383
CC_OL_005_D10	CC1G_03297	CC_G_01143										1								1
CC_OL_005_D11	CC1G_06593	CC_G_05872	SPBC32F12.01c	YER019W	ISC1	Mitochondrial membrane localized inositol phosphosphingolipid phospholipase C, hydrolyzes complex sphingolipids to produce ceramide; activated by phosphatidylserine, cardiolipin, and phosphatidylglycerol; mediates Na+ and Li+ halotolerance						1		1	1	1	1	1			-0.473714	-0.112465	-0.459402
CC_OL_005_D12	CC1G_00221	CC_G_02494	SPBC1711.09c	YKR088C	TVP38	Integral membrane protein localized to late Golgi vesicles along with the v-SNARE Tlg2p; green fluorescent protein (GFP)-fusion protein localizes to the cytoplasm in a punctate pattern						1		1		1	1				-0.538967	-0.323879	0.750039
CC_OL_005_D13	CC1G_05774	CC_G_06674
CC_OL_005_D14	CC1G_13019	CC_G_04411									1	1	0
CC_OL_005_D15		CC_G_09382									1		1
CC_OL_005_D16	CC1G_09446	CC_G_08699																		1
CC_OL_005_D17	CC1G_09266	CC_G_05773											1
CC_OL_005_D18	CC1G_00261	CC_G_02269	SPBC8D2.09c	YIR009W	MSL1	U2B component of U2 snRNP, involved in splicing, binds the U2 snRNA stem-loop IV in vitro; does not contain the conserved C-terminal RNA binding domain found in other family members								1		1	1				0.727491	-0.00228728	0.536328
CC_OL_005_D19		CC_G_07437
CC_OL_005_D20	CC1G_03489	CC_G_03678
CC_OL_005_D21		CC_G_02648									1		1
CC_OL_005_D22	CC1G_05795	CC_G_06667
CC_OL_005_D23	CC1G_03921	CC_G_09634											1							1
CC_OL_005_D24		CC_G_03590											1
CC_OL_005_E01		blank
CC_OL_005_E02	CC1G_00856	CC_G_12056																		1
CC_OL_005_E03	CC1G_00197	CC_G_02295	SPCC18B5.04	YER050C	RSM18	Mitochondrial ribosomal protein of the small subunit, has similarity to E. coli S18 ribosomal protein		1	4			1				1	1		1		-0.611574	-0.911515	0.35894
CC_OL_005_E04											1		1
CC_OL_005_E05	CC1G_11418	CC_G_11966									1		1
CC_OL_005_E06	CC1G_01523	CC_G_12373									1		1
CC_OL_005_E07	CC1G_15724	CC_G_05057	SPBC3D6.07	YPL175W	SPT14	UDP-GlcNAc-binding and catalytic subunit of the enzyme that mediates the first step in glycosylphosphatidylinositol (GPI) biosynthesis, mutations cause defects in transcription and in biogenesis of cell wall proteins					1	1	0		1	1	1						0.430844
CC_OL_005_E08	CC1G_06573	CC_G_05824
CC_OL_005_E09	CC1G_04105	CC_G_10989										1
CC_OL_005_E10	CC1G_05740	CC_G_04798
CC_OL_005_E11	CC1G_13961	CC_G_09576																		1
CC_OL_005_E12	CC1G_08166	CC_G_11881	SPAPB15E9.01c																	1	-0.391654
CC_OL_005_E13		blank
CC_OL_005_E14	CC1G_09293	CC_G_05753									1		1							1
CC_OL_005_E15	CC1G_04093	CC_G_10994									1		1							1
CC_OL_005_E16	CC1G_07595	CC_G_05573									1		1
CC_OL_005_E17	CC1G_13942	CC_G_10030						1	2			1
CC_OL_005_E18	CC1G_08329	CC_G_08090	SPAPB2B4.02	YPL059W	GRX5	Hydroperoxide and superoxide-radical responsive glutathione-dependent oxidoreductase; mitochondrial matrix protein involved in the synthesis/assembly of iron-sulfur centers; monothiol glutaredoxin subfamily member along with Grx3p and Grx4p		1	2				1	1		1	1		1		-0.53933	-0.162324	0.260653
CC_OL_005_E19	CC1G_00058	CC_G_02359	SPAC2F3.09	YDR232W	HEM1	5-aminolevulinate synthase, catalyzes the first step in the heme biosynthetic pathway; an N-terminal signal sequence is required for localization to the mitochondrial matrix; expression is regulated by Hap2p-Hap3p		1	8				1			1	1		1	1	-0.80085	-0.330391	0.674182
CC_OL_005_E20	CC1G_06193	CC_G_10379
CC_OL_005_E21	CC1G_04723	CC_G_10253									1		1
CC_OL_005_E22	CC1G_12859	CC_G_04447									1		1
CC_OL_005_E23	CC1G_05062	CC_G_07813										1
CC_OL_005_E24	CC1G_04003	CC_G_09147										1
CC_OL_005_F01	CC1G_04974	CC_G_07752
CC_OL_005_F02		CC_G_12222										1
CC_OL_005_F03
CC_OL_005_F04	CC1G_08307	CC_G_08267	SPBC2D10.10c	YDL014W	NOP1	Nucleolar protein, component of the small subunit processome complex, which is required for processing of pre-18S rRNA; has similarity to mammalian fibrillarin		1	3			1				1	1		1	1	0.411963	-0.0620488	0.197432
CC_OL_005_F05	CC1G_10085	CC_G_08023										1
CC_OL_005_F06	CC1G_11835	CC_G_09863	SPBC646.11	YDR188W	CCT6	Subunit of the cytosolic chaperonin Cct ring complex, related to Tcp1p, essential protein that is required for the assembly of actin and tubulins in vivo; contains an ATP-binding motif		1	2			1		1		1	1		1		-0.414447	0.906326	-0.736402
CC_OL_005_F07	CC1G_04099	CC_G_11036
CC_OL_005_F08	CC1G_00199	CC_G_02481										1
CC_OL_005_F09	CC1G_01186	CC_G_00202	SPCC16A11.13	YDL087C	LUC7	Essential protein associated with the U1 snRNP complex; splicing factor involved in recognition of 5' splice site; contains two zinc finger motifs; N-terminal zinc finger binds pre-mRNA						1		1	1	1	1	1		1	0.205532	0.171583	0.492371
CC_OL_005_F10	CC1G_00023	CC_G_02376
CC_OL_005_F11	CC1G_14707	CC_G_05137																		1
CC_OL_005_F12	CC1G_09572	CC_G_10723											1
CC_OL_005_F13	CC1G_15599	CC_G_00818											1
CC_OL_005_F14	CC1G_05223	CC_G_03357						1	7			1
CC_OL_005_F15		CC_G_03283									1	1	0
CC_OL_005_F16	CC1G_08077	CC_G_05193
CC_OL_005_F17	CC1G_00703	CC_G_01343																		1
CC_OL_005_F18		CC_G_04660										1
CC_OL_005_F19	CC1G_06381	CC_G_00947
CC_OL_005_F20	CC1G_04959	CC_G_07766
CC_OL_005_F21	CC1G_07610	CC_G_05535						1	7				1
CC_OL_005_F22	CC1G_11456	CC_G_00913	SPAC1B3.03c	YLR216C	CPR6	Peptidyl-prolyl cis-trans isomerase (cyclophilin), catalyzes the cis-trans isomerization of peptide bonds N-terminal to proline residues; binds to Hsp82p and contributes to chaperone activity							1			1	1				0.251248	-0.0822915	0.26422
CC_OL_005_F23	CC1G_01895	CC_G_06832	SPCC1450.10c	YNL240C	NAR1	Nuclear architecture related protein; component of the cytosolic iron-sulfur (FeS) protein assembly machinery, required for maturation of cytosolic and nuclear FeS proteins; homologous to human Narf						1				1	1				0.774673	0.083856	0.539208
CC_OL_005_F24	CC1G_09353	CC_G_07358								1		1
CC_OL_005_G01	CC1G_00768	CC_G_12105						1	4
CC_OL_005_G02	CC1G_07644	CC_G_09416											1
CC_OL_005_G03	CC1G_10243	CC_G_10648											1
CC_OL_005_G04	CC1G_00812	CC_G_12149											1
CC_OL_005_G05	CC1G_02361	CC_G_03058
CC_OL_005_G06	CC1G_03210	CC_G_01095		YBR239C		Putative protein of unknown function; green fluorescent protein (GFP)-fusion protein localizes to the cytoplasm and nucleus; plays a role in restricting Ty1 transposition		1	9				1									-0.380785
CC_OL_005_G07	CC1G_10389	CC_G_07024
CC_OL_005_G08	CC1G_12448	CC_G_00664
CC_OL_005_G09	CC1G_02035	CC_G_06915
CC_OL_005_G10	CC1G_01607	CC_G_12331
CC_OL_005_G11	CC1G_07297	CC_G_09811						1	3	1		1								1
CC_OL_005_G12	CC1G_05107	CC_G_10026								1		1								1
CC_OL_005_G13	CC1G_07854	CC_G_00060											1
CC_OL_005_G14	CC1G_02700	CC_G_04051		YDR536W	STL1	Glycerol proton symporter of the plasma membrane, subject to glucose-induced inactivation, strongly but transiently induced when cells are subjected to osmotic shock							1	1								0.470699
CC_OL_005_G15		CC_G_00371						1	4			1
CC_OL_005_G16	CC1G_02430	CC_G_08381								1		1
CC_OL_005_G17	CC1G_11278	CC_G_10187									1	1	0
CC_OL_005_G18	CC1G_04285	CC_G_05356	SPAC1952.03	YHL013C	OTU2	Protein of unknown function that may interact with ribosomes, based on co-purification experiments; member of the ovarian tumor-like (OTU) superfamily of predicted cysteine proteases; shows cytoplasmic localization										1	1				-0.543102	-0.357152	0.884567
CC_OL_005_G19	CC1G_02733	CC_G_04065	SPBC577.10	YFR050C	PRE4	Beta 7 subunit of the 20S proteasome		1	2			1		1	1	1	1	1	1		0.27454	0.648902	0.597851
CC_OL_005_G20	CC1G_03670	CC_G_06371	SPBC19F5.01c					1	2						1						-0.939422
CC_OL_005_G21	CC1G_05528	CC_G_05040
CC_OL_005_G22	CC1G_12976	CC_G_01703	SPBC16A3.11	YDR419W	RAD30	DNA polymerase eta, involved in the predominantly error-free bypass replication of DNA lesions, catalyzes the efficient and accurate synthesis of DNA opposite cyclobutane pyrimidine dimers; homolog of human POLH and bacterial DinB proteins	1							1		1	1				-0.496555	-0.527696	0.508699
CC_OL_005_G23	CC1G_09327	CC_G_07313	SPBC1289.02c	YNL286W	CUS2	Protein that binds to U2 snRNA and Prp11p, may be involved in U2 snRNA folding; contains two RNA recognition motifs (RRMs)				1		1			1	1	1				0.695139	-0.401558	-0.897516
CC_OL_005_G24	CC1G_04384	CC_G_01733										1
CC_OL_005_H01	CC1G_07572	CC_G_05551	SPCC18.14c	YLR340W	RPP0	Conserved ribosomal protein P0 similar to rat P0, human P0, and E. coli L10e; shown to be phosphorylated on serine 302		1	4			1				1	1		1		0.77908	-0.954558	-0.690957
CC_OL_005_H02	CC1G_07510	CC_G_00854									1		1
CC_OL_005_H03	CC1G_09391	CC_G_10090									1		1
CC_OL_005_H04	CC1G_02872	CC_G_04494	SPAC11E3.05	YDR128W		Putative protein of unknown function; YDR128W is synthetically sick with cdc13-1						1		1	1	1	1	1			0.403699	-0.129758	-0.793349
CC_OL_005_H05	CC1G_01363	CC_G_01991						1	8			1
CC_OL_005_H06	CC1G_07851	CC_G_00059										1								1
CC_OL_005_H07	CC1G_10341	CC_G_12519										1								1
CC_OL_005_H08												1
CC_OL_005_H09	CC1G_02315	CC_G_03040	SPAC328.02	YKR017C		Putative protein of unknown function; contains a RING finger motif							1		1	1	1				-0.197229	0.694619	-0.628589
CC_OL_005_H10	CC1G_05661	CC_G_04839	SPAC26A3.05	YGL206C	CHC1	Clathrin heavy chain, subunit of the major coat protein involved in intracellular protein transport and endocytosis; two heavy chains form the clathrin triskelion structural component; the light chain (CLC1) is thought to regulate function		1	4			1				1	1		1		0.180535	0.500251	0.679366
CC_OL_005_H11	CC1G_00840	CC_G_12069	SPBC1604.14c	YHL007C	STE20	Signal transducing kinase of the PAK (p21-activated kinase) family, involved in pheromone response and pseudohyphal/invasive growth pathways, activated by Cdc42p; binds Ste4p at a GBB motif present in noncatalytic domains of PAK kinases						1			1	1	1				-0.548849	-0.518397	0.649807
CC_OL_005_H12		CC_G_10707
CC_OL_005_H13											1	1	0
CC_OL_005_H14	CC1G_08685	CC_G_11136									1		1
CC_OL_005_H15	CC1G_02154	CC_G_07582									1		1
CC_OL_005_H16		CC_G_07818									1		1
CC_OL_005_H17	CC1G_09275	CC_G_05778											1							1
CC_OL_005_H18	CC1G_06563	CC_G_05829						1	9	1		1
CC_OL_005_H19	CC1G_08681	CC_G_11113
CC_OL_005_H20	CC1G_13762	CC_G_01498
CC_OL_005_H21	CC1G_13703	CC_G_00564						1	1			1								1
CC_OL_005_H22	CC1G_06441	CC_G_00918								1		1
CC_OL_005_H23	CC1G_03314	CC_G_01151								1		1
CC_OL_005_H24	CC1G_00737	CC_G_01322
CC_OL_005_I01		blank
CC_OL_005_I02	CC1G_13653	CC_G_07979										1								1
CC_OL_005_I03	CC1G_02784	CC_G_04543										1								1
CC_OL_005_I04	CC1G_11454	CC_G_00892									1		1
CC_OL_005_I05	CC1G_08623	CC_G_00106									1		1							1
CC_OL_005_I06	CC1G_07843	CC_G_00021										1
CC_OL_005_I07	CC1G_07412	CC_G_09325	SPAC6F6.06c	YLR084C	RAX2	N-glycosylated protein involved in the maintenance of bud site selection during bipolar budding; localization requires Rax1p						1		1		1				1	-0.634791	0.774391	-0.210036
CC_OL_005_I08	CC1G_15483	CC_G_10682									1		1
CC_OL_005_I09	CC1G_05239	CC_G_03365
CC_OL_005_I10	CC1G_07360	CC_G_09285											1
CC_OL_005_I11	CC1G_04196	CC_G_05393	SPBC30D10.04	YMR048W	CSM3	Protein required for accurate chromosome segregation during meiosis	1								1	1	1						0.148652
CC_OL_005_I12		CC_G_06765									1		1
CC_OL_005_I13		blank
CC_OL_005_I14	CC1G_06254	CC_G_10407	SPAC4G8.04									1			1						-0.308787
CC_OL_005_I15	CC1G_12372	CC_G_12250									1	1	0
CC_OL_005_I16	CC1G_10835	CC_G_02845										1
CC_OL_005_I17	CC1G_01272	CC_G_02040										1
CC_OL_005_I18	CC1G_00919	CC_G_12206										1
CC_OL_005_I19	CC1G_06643	CC_G_11449	SPBC36B7.03	YOR254C	SEC63	Essential subunit of Sec63 complex (Sec63p, Sec62p, Sec66p and Sec72p); with Sec61 complex, Kar2p/BiP and Lhs1p forms a channel competent for SRP-dependent and post-translational SRP-independent protein targeting and import into the ER						1				1	1				0.549823	0.402496	-0.317729
CC_OL_005_I20	CC1G_02113	CC_G_07647									1		1
CC_OL_005_I21	CC1G_09443	CC_G_08659						1	4			1
CC_OL_005_I22	CC1G_03475	CC_G_04322										1
CC_OL_005_I23	CC1G_01437	CC_G_01958	SPAC1D4.01												1						-0.581972
CC_OL_005_I24	CC1G_01562	CC_G_12433																		1
CC_OL_005_J01	CC1G_11674	CC_G_10435
CC_OL_005_J02	CC1G_00975	CC_G_12235
CC_OL_005_J03	CC1G_05818	CC_G_06703	SPAC959.03c	YER082C	UTP7	Nucleolar protein, component of the small subunit (SSU) processome containing the U3 snoRNA that is involved in processing of pre-18S rRNA						1				1	1				-0.610336	-0.382047	0.698839
CC_OL_005_J04	CC1G_05478	CC_G_05103										1
CC_OL_005_J05	CC1G_07039	CC_G_09195
CC_OL_005_J06	CC1G_03046	CC_G_06075
CC_OL_005_J07	CC1G_06744	CC_G_07968						1	2	1		1								1
CC_OL_005_J08	CC1G_07780	CC_G_01905								1		1
CC_OL_005_J09	CC1G_09447	CC_G_08700
CC_OL_005_J10		CC_G_10868
CC_OL_005_J11	CC1G_13518	CC_G_00884
CC_OL_005_J12	CC1G_09900	CC_G_08198	SPCC285.11	YDL091C	UBX3	UBX (ubiquitin regulatory X) domain-containing protein that interacts with Cdc48p, green fluorescent protein (GFP)-fusion protein localizes to the cytoplasm in a punctate pattern								1	1	1	1				-0.495844	0.294467	-0.169469
CC_OL_005_J13	CC1G_01536	CC_G_12416									1		1
CC_OL_005_J14	CC1G_03255	CC_G_01053										1
CC_OL_005_J15	CC1G_14345	CC_G_07428																		1
CC_OL_005_J16	CC1G_03391	CC_G_04290											1
CC_OL_005_J17	CC1G_07332	CC_G_09791
CC_OL_005_J18	CC1G_13709	CC_G_05846											1
CC_OL_005_J19	CC1G_14401	CC_G_06164																		1
CC_OL_005_J20	CC1G_00156	CC_G_02460						1	9				1
CC_OL_005_J21	CC1G_13699	CC_G_00465									1	1	0
CC_OL_005_J22	CC1G_03156	CC_G_06019										1
CC_OL_005_J23	CC1G_10519	CC_G_07505																		1
CC_OL_005_J24	CC1G_05999	CC_G_11630
CC_OL_005_K01	CC1G_04677	CC_G_05895
CC_OL_005_K02		CC_G_05936									1		1
CC_OL_005_K03	CC1G_08614	CC_G_00747											1
CC_OL_005_K04	CC1G_01351	CC_G_01996						1	3				1
CC_OL_005_K05	CC1G_09835	CC_G_08150	SPBC24C6.10c	YDL146W	LDB17	Protein of unknown function; GFP-fusion protein localizes to the cell periphery, cytoplasm, bud, and bud neck; null mutant shows a reduced affinity for the alcian blue dye suggesting a decreased net negative charge of the cell surface						1			1	1	1				-0.819813	-0.153305	-0.12017
CC_OL_005_K06	CC1G_03588	CC_G_03615						1	7											1
CC_OL_005_K07	CC1G_09696	CC_G_10832	SPBC106.09	YNL172W	APC1	Largest subunit of the Anaphase-Promoting Complex/Cyclosome (APC/C), which is a ubiquitin-protein ligase required for degradation of anaphase inhibitors, including mitotic cyclins, during the metaphase/anaphase transition		1	7			1			1	1	1		1	1	0.382686	0.894009	0.57076
CC_OL_005_K08	CC1G_14404	CC_G_06245	SPBC1711.16	YLR196W	PWP1	Protein with WD-40 repeats involved in rRNA processing; associates with trans-acting ribosome biogenesis factors; similar to beta-transducin superfamily		1	3			1			0	1	1			1		-0.566609
CC_OL_005_K09	CC1G_04016	CC_G_09074
CC_OL_005_K10	CC1G_01876	CC_G_00416	SPAC4H3.08							1		1			1						0.0956996
CC_OL_005_K11	CC1G_15417	CC_G_04658																		1
CC_OL_005_K12
CC_OL_005_K13	CC1G_15581	CC_G_12518										1
CC_OL_005_K14	CC1G_09579	CC_G_10725
CC_OL_005_K15	CC1G_05791	CC_G_06689
CC_OL_005_K16	CC1G_11666	CC_G_10434									1	1	0
CC_OL_005_K17	CC1G_12121	CC_G_03167									1		1
CC_OL_005_K18	CC1G_03795	CC_G_09562
CC_OL_005_K19	CC1G_14541	CC_G_11478									1		1
CC_OL_005_K20	CC1G_02280	CC_G_03024	SPBC23G7.16	YHR175W	CTR2	Putative low-affinity copper transporter of the vacuolar membrane; mutation confers resistance to toxic copper concentrations, while overexpression confers resistance to copper starvation									1	1	1				-0.761828	0.427779	-0.764882
CC_OL_005_K21		CC_G_07362										1
CC_OL_005_K22	CC1G_08462	CC_G_09499																		1
CC_OL_005_K23
CC_OL_005_K24		CC_G_10404
CC_OL_005_L01	CC1G_01498	CC_G_12399
CC_OL_005_L02												1
CC_OL_005_L03	CC1G_08224	CC_G_08458
CC_OL_005_L04	CC1G_15058	CC_G_07707	SPBC31E1.06	YPL217C	BMS1	Essential conserved nucleolar GTP-binding protein required for synthesis of 40S ribosomal subunits and for processing of the 35S pre-rRNA at sites A0, A1, and A2; interacts with Rcl1p, has similarity to Tsr1p						1				1				1	0.708141	-0.471715	-0.140589
CC_OL_005_L05	CC1G_11918	CC_G_01668	SPBC582.05c	YHR154W	RTT107	Protein implicated in Mms22-dependent DNA repair during S phase, DNA damage induces phosphorylation by Mec1p at one or more SQ/TQ motifs; interacts with Mms22p and Slx4p; has four BRCT domains; has a role in regulation of Ty1 transposition	1					1		1	1	1	1	1			-0.460031	0.691028	-0.152479
CC_OL_005_L06	CC1G_13239	CC_G_07405
CC_OL_005_L07	CC1G_11086	CC_G_06630										1
CC_OL_005_L08	CC1G_04563	CC_G_11203
CC_OL_005_L09	CC1G_00905	CC_G_12196						1	9
CC_OL_005_L10	CC1G_07596	CC_G_05574
CC_OL_005_L11	CC1G_00080	CC_G_02417	SPBC3B8.05	YIL103W	DPH1	Protein required, along with Dph2p, Kti11p, Jjj3p, and Dph5p, for synthesis of diphthamide, which is a modified histidine residue of translation elongation factor 2 (Eft1p or Eft2p); may act in a complex with Dph2p and Kti11p									1	1	1				-0.852325	-0.97702	0.874716
CC_OL_005_L12	CC1G_09841	CC_G_08167
CC_OL_005_L13	CC1G_14554	CC_G_08480
CC_OL_005_L14	CC1G_09541	CC_G_04986									1		1
CC_OL_005_L15	CC1G_02878	CC_G_04625	SPAPB1A10.11c	YOL033W	MSE1	Mitochondrial glutamyl-tRNA synthetase, predicted to be palmitoylated							1	1		1	1				-0.447449	0.478635	0.399885
CC_OL_005_L16	CC1G_06696	CC_G_11493									1		1
CC_OL_005_L17	CC1G_08727	CC_G_11560											1
CC_OL_005_L18		CC_G_03411
CC_OL_005_L19	CC1G_11651	CC_G_11360
CC_OL_005_L20	CC1G_08581	CC_G_00765	SPBC409.17c										1								0.790141
CC_OL_005_L21	CC1G_00908	CC_G_12198	SPBC337.14	YJL140W	RPB4	RNA polymerase II subunit B32; forms two subunit dissociable complex with Rpb7p; involved recruitment of 3'-end processing factors to transcribing RNA polymerase II complex and in export of mRNA to cytoplasm under stress conditions		1	1				1			1	1		1		-0.149097	-0.285362	-0.402821
CC_OL_005_L22	CC1G_01557	CC_G_12356
CC_OL_005_L23	CC1G_00669	CC_G_01360										1
CC_OL_005_L24	CC1G_06272	CC_G_06191										1
CC_OL_005_M01		blank
CC_OL_005_M02	CC1G_10432	CC_G_11166
CC_OL_005_M03	CC1G_10491	CC_G_09376									1		1
CC_OL_005_M04	CC1G_14930	CC_G_03823	SPAPB24D3.08c								1		1
CC_OL_005_M05	CC1G_03929	CC_G_09116									1		1
CC_OL_005_M06	CC1G_08865	CC_G_10748									1		1
CC_OL_005_M07	CC1G_10701	CC_G_04966										1
CC_OL_005_M08	CC1G_00069	CC_G_02350						1	6	1		1
CC_OL_005_M09	CC1G_10853	CC_G_07458						1	3	1		1
CC_OL_005_M10	CC1G_08650	CC_G_00094	SPBC902.04									1									0.542354
CC_OL_005_M11	CC1G_08299	CC_G_08220										1
CC_OL_005_M12	CC1G_03668	CC_G_06323								1		1
CC_OL_005_M13		blank
CC_OL_005_M14	CC1G_04054	CC_G_11016									1		1
CC_OL_005_M15	CC1G_03051	CC_G_06078									1		1
CC_OL_005_M16	CC1G_03065	CC_G_06085										1
CC_OL_005_M17	CC1G_10221	CC_G_10661
CC_OL_005_M18	CC1G_12950	CC_G_01700									1		1
CC_OL_005_M19	CC1G_08198	CC_G_08469									1		1
CC_OL_005_M20	CC1G_09748	CC_G_06567									1		1
CC_OL_005_M21	CC1G_07741	CC_G_09785									1		1
CC_OL_005_M22	CC1G_01781	CC_G_00463						1	8	1		1								1
CC_OL_005_M23	CC1G_13335	CC_G_07128	SPCC126.14	YGR006W	PRP18	Splicing factor involved in the positioning of the 3' splice site during the second catalytic step of splicing, part of snRNP U5, interacts with Slu7p									1	1	1				-0.121872	0.108527	0.786671
CC_OL_005_M24	CC1G_00462	CC_G_02174	SPBC29B5.01	YNL167C	SKO1	Basic leucine zipper (bZIP) transcription factor of the ATF/CREB family, forms a complex with Tup1p and Ssn6p to both activate and repress transcription; cytosolic and nuclear protein involved in osmotic and oxidative stress responses	1							1	0	1	1					-0.505746
CC_OL_005_N01	CC1G_03193	CC_G_01084										1
CC_OL_005_N02		CC_G_05608
CC_OL_005_N03	CC1G_00570	CC_G_01463	SPCC1919.13c	YIL096C		Putative protein of unknown function; associates with precursors of the 60S ribosomal subunit							1			1	1				-0.219754	-0.222318	0.707252
CC_OL_005_N04	CC1G_00707	CC_G_01516						1	6
CC_OL_005_N05	CC1G_14869	CC_G_04840	SPAC23H3.02c	YPR094W	RDS3	Zinc cluster protein involved in pre-mRNA splicing and cycloheximide resistance		1	3						0	1	1					-0.927501
CC_OL_005_N06	CC1G_02879	CC_G_04626						1	8			1
CC_OL_005_N07	CC1G_04488	CC_G_11237						1	3			1
CC_OL_005_N08	CC1G_09998	CC_G_10163	SPBC4B4.07c																		-0.751255
CC_OL_005_N09	CC1G_02804	CC_G_04529
CC_OL_005_N10	CC1G_07358	CC_G_09286	SPCC4B3.02c	YMR292W	GOT1	Evolutionarily conserved non-essential protein present in early Golgi cisternae that may be involved in ER-Golgi transport at a step after vesicle tethering to Golgi membranes, exhibits membrane topology similar to that of Sft2p		1	4			1			1	1	1				-0.46091
CC_OL_005_N11	CC1G_00704	CC_G_01514									1		1
CC_OL_005_N12	CC1G_12779	CC_G_09849											1
CC_OL_005_N13	CC1G_09790	CC_G_06542											1
CC_OL_005_N14	CC1G_07906	CC_G_05278									1		1
CC_OL_005_N15		CC_G_03059						1	3			1
CC_OL_005_N16	CC1G_09964	CC_G_03207									1		1
CC_OL_005_N17		CC_G_01317									1		1
CC_OL_005_N18	CC1G_09225	CC_G_08549
CC_OL_005_N19	CC1G_09071	CC_G_01567									1		1
CC_OL_005_N20	CC1G_13046	CC_G_06735
CC_OL_005_N21	CC1G_08668	CC_G_11130	SPAC4F8.11	YOL138C		Putative protein of unknown function; may interact with ribosomes, based on co-purification experiments; null mutation suppresses cdc13-1 temperature sensitivity						1		1		1	1				-0.341114	-0.247282	0.153552
CC_OL_005_N22	CC1G_07305	CC_G_09804
CC_OL_005_N23	CC1G_01811	CC_G_00559								1		1								1
CC_OL_005_N24	CC1G_04656	CC_G_05986
CC_OL_005_O01	CC1G_11177	CC_G_04095
CC_OL_005_O02	CC1G_03664	CC_G_06326						1	8				1
CC_OL_005_O03	CC1G_04672	CC_G_05994									1		1
CC_OL_005_O04	CC1G_05233	CC_G_03362						1	5	1		1
CC_OL_005_O05	CC1G_09620	CC_G_07138										1
CC_OL_005_O06	CC1G_08592	CC_G_00759						1	9			1
CC_OL_005_O07	CC1G_02309	CC_G_03036						1	5											1
CC_OL_005_O08	CC1G_08552	CC_G_08861
CC_OL_005_O09	CC1G_06274	CC_G_06208										1
CC_OL_005_O10	CC1G_07110	CC_G_07833										1
CC_OL_005_O11	CC1G_03173	CC_G_06010									1		1
CC_OL_005_O12	CC1G_14241	CC_G_09174	SPBC409.07c	YJL128C	PBS2	MAP kinase kinase that plays a pivotal role in the osmosensing signal-transduction pathway, activated under severe osmotic stress; plays a role in regulating Ty1 transposition				1		1		1	1	1				1	-0.681415	-0.564018	0.97027
CC_OL_005_O13	CC1G_10809	CC_G_02858						1	4				1
CC_OL_005_O14	CC1G_08971	CC_G_01257						1	3			1
CC_OL_005_O15	CC1G_09668	CC_G_02918									1		1
CC_OL_005_O16	CC1G_07727	CC_G_09776	SPBC1D7.04	YDR381W	YRA1	Nuclear protein that binds to RNA and to Mex67p, required for export of poly(A)+ mRNA from the nucleus; member of the REF (RNA and export factor binding proteins) family; another family member, Yra2p, can substitute for Yra1p function	1							1		1				1	-0.145785	-0.122581	0.978123
CC_OL_005_O17	CC1G_10197	CC_G_05713										1
CC_OL_005_O18	CC1G_06660	CC_G_11475
CC_OL_005_O19	CC1G_03771	CC_G_06269										1
CC_OL_005_O20	CC1G_10054	CC_G_04947
CC_OL_005_O21	CC1G_14635	CC_G_02542						1	7				1
CC_OL_005_O22	CC1G_05449	CC_G_05090	SPAC1F7.12					1	3			1			1					1	0.00022659
CC_OL_005_O23		CC_G_00728									1		1
CC_OL_005_O24	CC1G_10470	CC_G_09367						1	3				1
CC_OL_005_P01	CC1G_00702	CC_G_01344		YDR262W		Putative protein of unknown function; green fluorescent protein (GFP)-fusion protein localizes to the vacuole and is induced in response to the DNA-damaging agent MMS; gene expression increases in response to Zymoliase treatment						1		1								0.849245
CC_OL_005_P02	CC1G_13074	CC_G_07469										1
CC_OL_005_P03	CC1G_02775	CC_G_04550									1		1
CC_OL_005_P04	CC1G_10650	CC_G_08980	SPAP27G11.10c	YML103C	NUP188	Subunit of the nuclear pore complex (NPC), involved in the structural organization of the complex and of the nuclear envelope, also involved in nuclear envelope permeability, interacts with Pom152p and Nic96p		1	2			1				1	1		1	1	0.136821	-0.689009	0.566147
CC_OL_005_P05	CC1G_08346	CC_G_08085	SPBC27B12.08	YJL207C	LAA1	AP-1 accessory protein; colocalizes with clathrin to the late-Golgi apparatus; involved in TGN-endosome transport; physically interacts with AP-1; similar to the mammalian p200; may interact with ribosomes; YJL207C is a non-essential gene						1			1	1	1			1	-0.51801	-0.263055	0.8996
CC_OL_005_P06		CC_G_03315									1		1
CC_OL_005_P07	CC1G_08657	CC_G_00126										1
CC_OL_005_P08	CC1G_12456	CC_G_06263
CC_OL_005_P09	CC1G_12794	CC_G_06154
CC_OL_005_P10	CC1G_04392	CC_G_01729	SPAC30D11.05	YJL024C	APS3	Small subunit of the clathrin-associated adaptor complex AP-3, which is involved in vacuolar protein sorting; related to the sigma subunit of the mammalian clathrin AP-3 complex; suppressor of loss of casein kinase 1 function							1		1	1	1				0.456413	0.752841	0.210778
CC_OL_005_P11	CC1G_01566	CC_G_12353
CC_OL_005_P12		CC_G_11004
CC_OL_005_P13	CC1G_06185	CC_G_10375						1	8
CC_OL_005_P14	CC1G_04506	CC_G_11290
CC_OL_005_P15	CC1G_12088	CC_G_09686										1
CC_OL_005_P16	CC1G_00427	CC_G_02605	SPBC36B7.05c	YDR313C	PIB1	RING-type ubiquitin ligase of the endosomal and vacuolar membranes, binds phosphatidylinositol(3)-phosphate; contains a FYVE finger domain		1	3					1	1	1	1		1		0.728725	0.773533	0.915634
CC_OL_005_P17	CC1G_08644	CC_G_00120
CC_OL_005_P18	CC1G_11450	CC_G_00894									1	1	0
CC_OL_005_P19	CC1G_08834	CC_G_10761								1		1
CC_OL_005_P20		CC_G_00289
CC_OL_005_P21	CC1G_06263	CC_G_06200
CC_OL_005_P22	CC1G_05543	CC_G_05132										1
CC_OL_005_P23	CC1G_15590	CC_G_05019								1		1								1
CC_OL_005_P24	CC1G_01300	CC_G_02026										1
CC_OL_006_A01	CC1G_06821	CC_G_02766
CC_OL_006_A02	CC1G_04456	CC_G_11267																		1
CC_OL_006_A03	CC1G_10306	CC_G_12503	SPAC1782.07	YJL166W	QCR8	Subunit 8 of ubiquinol cytochrome-c reductase complex, which is a component of the mitochondrial inner membrane electron transport chain; oriented facing the intermembrane space; expression is regulated by Abf1p and Cpf1p									1	1	1				-0.6494	-0.637164	-0.0335192
CC_OL_006_A04	CC1G_04918	CC_G_04676									1		1
CC_OL_006_A05											1		1
CC_OL_006_A06		blank
CC_OL_006_A07												1
CC_OL_006_A08	CC1G_04161	CC_G_10966						1	7
CC_OL_006_A09		CC_G_11353										1
CC_OL_006_A10	CC1G_03525	CC_G_03695
CC_OL_006_A11	CC1G_01527	CC_G_12371									1		1
CC_OL_006_A12	CC1G_02173	CC_G_07671									1		1
CC_OL_006_A13		CC_G_06206										1
CC_OL_006_A14	CC1G_00466	CC_G_02171						1	1			1
CC_OL_006_A15	CC1G_06280	CC_G_06214	SPAC6F12.15c	YKL022C	CDC16	Subunit of the anaphase-promoting complex/cyclosome (APC/C), which is a ubiquitin-protein ligase required for degradation of anaphase inhibitors, including mitotic cyclins, during the metaphase/anaphase transition; required for sporulation	1					1			1	1	1				0.168802	-0.466885	0.743801
CC_OL_006_A16	CC1G_04432	CC_G_01711						1	7
CC_OL_006_A17		CC_G_08006									1		1
CC_OL_006_A18	CC1G_06093	CC_G_11768									1		1
CC_OL_006_A19	CC1G_07614	CC_G_05583	SPCC1393.02c	YER161C	SPT2	Protein involved in negative regulation of transcription; required for RNA polyadenylation; exhibits regulated interactions with both histones and SWI-SNF components, has similarity to mammalian HMG1 proteins		1	9				1		1	1	1		1		0.968788	0.598869	0.448362
CC_OL_006_A20	CC1G_15040	CC_G_07778
CC_OL_006_A21	CC1G_04058	CC_G_11012	SPCC1223.09					1	8			1			1						0.951101
CC_OL_006_A22	CC1G_15820	CC_G_10086
CC_OL_006_A23	CC1G_11620	CC_G_09672										1
CC_OL_006_A24	CC1G_01344	CC_G_02094
CC_OL_006_B01	CC1G_03107	CC_G_06107	SPAC4H3.03c												1						0.346997
CC_OL_006_B02		CC_G_10722									1	1	0
CC_OL_006_B03	CC1G_02133							1	3			1
CC_OL_006_B04	CC1G_07823	CC_G_00031									1		1
CC_OL_006_B05	CC1G_04859	CC_G_04739
CC_OL_006_B06	CC1G_07864	CC_G_00066						1	3
CC_OL_006_B07	CC1G_07142	CC_G_00633
CC_OL_006_B08	CC1G_11225	CC_G_01675
CC_OL_006_B09	CC1G_13831	CC_G_03454										1
CC_OL_006_B10	CC1G_06939	CC_G_10460	SPAP8A3.11c	YHR168W	MTG2	Putative GTPase, member of the Obg family; peripheral protein of the mitochondrial inner membrane that associates with the large ribosomal subunit; required for mitochondrial translation, possibly via a role in ribosome assembly							1	1		1	1			1	-0.809963	0.764392	-0.433913
CC_OL_006_B11	CC1G_08872	CC_G_10744
CC_OL_006_B12	CC1G_09977	CC_G_10155
CC_OL_006_B13	CC1G_14614	CC_G_02497	SPCC1442.06	YML092C	PRE8	Alpha 2 subunit of the 20S proteasome		1	2					1		1	1		1		0.868749	0.467427	0.763417
CC_OL_006_B14	CC1G_04975	CC_G_07751	SPAC2H10.02c	YIL007C	NAS2	Protein with similarity to the p27 subunit of mammalian proteasome modulator; not essential; interacts with Rpn4p		1	5				1	1	1	1	1		1		0.856423	-0.874321	-0.87557
CC_OL_006_B15	CC1G_01971	CC_G_06888
CC_OL_006_B16	CC1G_09550	CC_G_10704	SPAC3C7.10	YLR191W	PEX13	Integral peroxisomal membrane required for the translocation of peroxisomal matrix proteins, interacts with the PTS1 signal recognition factor Pex5p and the PTS2 signal recognition factor Pex7p, forms a complex with Pex14p and Pex17p		1	7					1	1	1	1		1		-0.962767	0.930352	-0.852984
CC_OL_006_B17	CC1G_09858	CC_G_08138	SPAC1093.05	YJL033W	HCA4	Putative nucleolar DEAD box RNA helicase; high-copy number suppression of a U14 snoRNA processing mutant suggests an involvement in 18S rRNA synthesis		1	3			1				1	1		1	1	0.313945	-0.635627	-0.569306
CC_OL_006_B18	CC1G_14250	CC_G_01098											1
CC_OL_006_B19	CC1G_14245	CC_G_01092	SPAC823.03	YJL141C	YAK1	Serine-threonine protein kinase that is part of a glucose-sensing system involved in growth control in response to glucose availability; translocates from the cytoplasm to the nucleus and phosphorylates Pop2p in response to a glucose signal									1	1	1				0.586384	0.79294	0.400057
CC_OL_006_B20	CC1G_14796	CC_G_10514	SPBC1271.02	YGL022W	STT3	Subunit of the oligosaccharyltransferase complex of the ER lumen, which catalyzes asparagine-linked glycosylation of newly synthesized proteins; forms a subcomplex with Ost3p and Ost4p and is directly involved in catalysis								1		1				1	0.770675	0.690513	0.717851
CC_OL_006_B21	CC1G_10067	CC_G_04912
CC_OL_006_B22	CC1G_12430	CC_G_08582																		1
CC_OL_006_B23	CC1G_07636	CC_G_09419											1
CC_OL_006_B24	CC1G_11065	CC_G_06611	SPAC1F12.09	YDR434W	GPI17	Transmembrane protein subunit of the glycosylphosphatidylinositol transamidase complex that adds GPIs to newly synthesized proteins; human PIG-Sp homolog						1			1	1	1				0.0932073	-0.290326	0.801424
CC_OL_006_C01		CC_G_01323									1		1
CC_OL_006_C02	CC1G_00784	CC_G_12134									1	1	0
CC_OL_006_C03	CC1G_07550	CC_G_00874
CC_OL_006_C04	CC1G_10356	CC_G_06948
CC_OL_006_C05	CC1G_03626	CC_G_06342	SPBC582.09	YOL147C	PEX11	Peroxisomal membrane protein required for peroxisome proliferation and medium-chain fatty acid oxidation, most abundant protein in the peroxisomal membrane, regulated by Adr1p and Pip2p-Oaf1p, promoter contains ORE and UAS1-like elements								1		1	1				0.202235	0.00316376	0.75741
CC_OL_006_C06	CC1G_06169	CC_G_10369						1	4
CC_OL_006_C07	CC1G_15732	CC_G_05077
CC_OL_006_C08	CC1G_06468	CC_G_08739
CC_OL_006_C09	CC1G_03292	CC_G_01141										1
CC_OL_006_C10	CC1G_06976	CC_G_10506										1
CC_OL_006_C11	CC1G_12917	CC_G_05153								1		1								1
CC_OL_006_C12	CC1G_04545	CC_G_11308								1		1
CC_OL_006_C13	CC1G_02832	CC_G_04604										1
CC_OL_006_C14	CC1G_00609	CC_G_01377									1		1
CC_OL_006_C15	CC1G_05807	CC_G_06659										1
CC_OL_006_C16	CC1G_00297	CC_G_02533	SPAC27F1.07	YJL002C	OST1	Alpha subunit of the oligosaccharyltransferase complex of the ER lumen, which catalyzes asparagine-linked glycosylation of newly synthesized proteins		1	2					1		1	1		1		-0.330743	0.937967	-0.32892
CC_OL_006_C17	CC1G_07127	CC_G_00615										1
CC_OL_006_C18	CC1G_12987	CC_G_07234									1		1
CC_OL_006_C19	CC1G_06733	CC_G_07962											1
CC_OL_006_C20	CC1G_02825	CC_G_04602										1
CC_OL_006_C21	CC1G_10053	CC_G_04946
CC_OL_006_C22	CC1G_12292	CC_G_06742	SPAC821.06	YCR002C	CDC10	Component of the septin ring of the mother-bud neck that is required for cytokinesis; septins recruit proteins to the neck and can act as a barrier to diffusion at the membrane, and they comprise the 10nm filaments seen with EM		1	7						1	1	1		1		0.809835	0.947258	0.918213
CC_OL_006_C23	CC1G_04404	CC_G_01723
CC_OL_006_C24	CC1G_02778	CC_G_04585
CC_OL_006_D01	CC1G_08353	CC_G_08118	SPBC215.01	YGR100W	MDR1	Cytoplasmic GTPase-activating protein for Ypt/Rab transport GTPases Ypt6p, Ypt31p and Sec4p; involved in recycling of internalized proteins and regulation of Golgi secretory function						1				1	1				-0.913634	0.266976	-0.049237
CC_OL_006_D02	CC1G_07851	CC_G_00058										1								1
CC_OL_006_D03	CC1G_09386	CC_G_10117									1		1							1
CC_OL_006_D04	CC1G_01925	CC_G_06869	SPCC18B5.07c	YLR335W	NUP2	Nucleoporin involved in nucleocytoplasmic transport, binds to either the nucleoplasmic or cytoplasmic faces of the nuclear pore complex depending on Ran-GTP levels; also has a role in chromatin organization						1				1	1				-0.426869	0.731286	0.135641
CC_OL_006_D05	CC1G_14703	CC_G_11925	SPAC343.13	YBL080C	PET112	Protein required for mitochondrial translation; mutation is functionally complemented by a Bacillus subtilis ortholog		1	2			1		1	1	1	1	1	1		-0.955845	0.448155	-0.679581
[truncated: 11,443 more rows]

## Sheet: Meiotic_co-induced
C. cinerea gene	S. pombe gene	S. cerevisiae gene	S. cerevisiae name	S. cerevisiae function	Meiotic function	Meiotically induced in all three species
CC1G_03313	SPCC24B10.08c	YDR448W	ADA2	Transcription coactivator, component of the ADA and SAGA transcriptional adaptor/HAT (histone acetyltransferase) complexes	1	1
CC1G_07437	SPAC23C11.16	YMR001C	CDC5	Polo-like kinase with similarity to Xenopus Plx1 and S. pombe Plo1p; found at bud neck, nucleus and SPBs; has multiple functions in mitosis and cytokinesis through phosphorylation of substrates; may be a Cdc28p substrate	1	1
CC1G_05920	SPCC70.07c	YJR057W	CDC8	Thymidylate and uridylate kinase, functions in de novo biosynthesis of pyrimidine deoxyribonucleotides; converts dTMP to dTDP and dUMP to dUTP; essential for mitotic and meiotic DNA replication; homologous to S. pombe Tmp1p	1	1
CC1G_01808	SPAC8E11.03c	YER179W	DMC1	Meiosis-specific protein required for repair of double-strand breaks and pairing between homologous chromosomes; homolog of Rad51p and the bacterial RecA protein	1	1
CC1G_11474	SPBC16D10.04c	YHR164C	DNA2	Essential tripartite DNA replication factor with single-stranded DNA-dependent ATPase, ATP-dependent nuclease, and helicase activities; required for Okazaki fragment processing; involved in DNA repair pathways; potential Cdc28p substrate	1	1
CC1G_14831	SPCC1183.05c	YOR005C	DNL4	DNA ligase required for nonhomologous end-joining (NHEJ), forms stable heterodimer with required cofactor Lif1p, interacts with Nej1p; involved in meiosis, not essential for vegetative growth	1	1
CC1G_12238	SPBC3D6.09	YDR121W	DPB4	Shared subunit of DNA polymerase (II) epsilon and of ISW2/yCHRAC chromatin accessibility complex; involved in both chromosomal DNA replication and in inheritance of telomeric silencing	1	1
CC1G_02409	SPCC5E4.04	YGR098C	ESP1	Separase, a caspase-like cysteine protease that promotes sister chromatid separation by mediating dissociation of the cohesin Scc1p from chromatin; inhibits protein phosphatase 2A-Cdc55p to promote mitotic exit; inhibited by Pds1p	1	1
CC1G_13889	SPBC1718.02	YIL072W	HOP1	Meiosis-specific DNA binding protein that displays Red1p dependent localization to the unsynapsed axial-lateral elements of the synaptonemal complex; required for homologous chromosome synapsis and chiasma formation	1	1
CC1G_06918	SPAC17H9.20	YIL026C	IRR1	Subunit of the cohesin complex, which is required for sister chromatid cohesion during mitosis and meiosis and interacts with centromeres and chromosome arms, essential for viability	1	1
CC1G_04179	SPBC83.09c	YHR156C	LIN1	Non-essential component of U5 snRNP; nuclear protein; physically interacts with Irr1p of cohesin complex; may link together proteins involved in chromosome segregation, mRNA splicing and DNA replication	1	1
CC1G_03571	SPCC1795.01c	YJL013C	MAD3	Subunit of the spindle-assembly checkpoint complex, which delays anaphase onset in cells with defects in mitotic spindle assembly; pseudosubstrate inhibitor of APC(Cdc20), the anaphase promoting complex involved in securin (Pds1p) turnover	1	1
CC1G_04383	SPAC1B2.05	YLR274W	MCM5	Component of the hexameric MCM complex, which is important for priming origins of DNA replication in G1 and becomes an active ATP-dependent helicase that promotes DNA melting and elongation when activated by Cdc7p-Dbf4p in S-phase	1	1
CC1G_01319	SPBC211.04c	YGL201C	MCM6	Protein involved in DNA replication; component of the Mcm2-7 hexameric complex that binds chromatin as a part of the pre-replicative complex	1	1
CC1G_03801	SPAC57A10.05c	YIL046W	MET30	F-box protein containing five copies of the WD40 motif, controls cell cycle function, sulfur metabolism, and methionine biosynthesis as part of the ubiquitin ligase complex; interacts with and regulates Met4p, localizes within the nucleus	1	1
CC1G_03913	SPAC24H6.05	YMR036C	MIH1	Protein tyrosine phosphatase involved in cell cycle control; regulates the phosphorylation state of Cdc28p; homolog of S. pombe cdc25	1	1
CC1G_05322	SPBC1703.04	YMR167W	MLH1	Protein required for mismatch repair in mitosis and meiosis as well as crossing over during meiosis; forms a complex with Pms1p and Msh2p-Msh3p during mismatch repair; human homolog is associated with hereditary non-polyposis colon cancer	1	1
CC1G_09333	SPAC13A11.03	YGL183C	MND1	Protein required for recombination and meiotic nuclear division; forms a complex with Hop2p, which is involved in chromosome pairing and repair of meiotic double-strand breaks	1	1
CC1G_10319	SPAC13C5.07	YMR224C	MRE11	Subunit of a complex with Rad50p and Xrs2p (MRX complex) that functions in repair of DNA double-strand breaks and in telomere stability, exhibits nuclease activity that appears to be required for MRX function; widely conserved	1	1
CC1G_01667	SPAC27F1.04c	YOL069W	NUF2	Component of the evolutionarily conserved kinetochore-associated Ndc80 complex (Ndc80p-Nuf2p-Spc24p-Spc25p); involved in chromosome segregation, spindle checkpoint activity and kinetochore clustering	1	1
CC1G_07970	SPAC19G12.02c	YNL082W	PMS1	ATP-binding protein required for mismatch repair in mitosis and meiosis; functions as a heterodimer with Mlh1p, binds double- and single-stranded DNA via its N-terminal domain, similar to E. coli MutL	1	1
CC1G_01354	SPBC725.13c	YJL072C	PSF2	Subunit of the GINS complex (Sld5p, Psf1p, Psf2p, Psf3p), which is localized to DNA replication origins and implicated in assembly of the DNA replication machinery	1	1
CC1G_05711	SPAC22A12.01c	YMR137C	PSO2	Required for a post-incision step in the repair of DNA single and double-strand breaks that result from interstrand crosslinks produced by a variety of mono- and bi-functional psoralen derivatives; induced by UV-irradiation	1	1
CC1G_02791	SPCC970.01	YPL022W	RAD1	Single-stranded DNA endonuclease (with Rad10p), cleaves single-stranded DNA during nucleotide excision repair and double-strand break repair; subunit of Nucleotide Excision Repair Factor 1 (NEF1); homolog of human XPF protein	1	1
CC1G_06464	SPAC14C4.13	YER173W	RAD24	Checkpoint protein, involved in the activation of the DNA damage and meiotic pachytene checkpoints; subunit of a clamp loader that loads Rad17p-Mec3p-Ddc1p onto DNA; homolog of human and S. pombe Rad17 protein	1	1
CC1G_08033	SPAC3G6.06c	YKL113C	RAD27	5' to 3' exonuclease, 5' flap endonuclease, required for Okazaki fragment processing and maturation as well as for long-patch base-excision repair; member of the S. pombe RAD2/FEN1 family	1	1
CC1G_03010	SPAC1556.01c	YNL250W	RAD50	Subunit of MRX complex, with Mre11p and Xrs2p, involved in processing double-strand DNA breaks in vegetative cells, initiation of meiotic DSBs, telomere maintenance, and nonhomologous end joining	1	1
CC1G_10538	SPAC644.14c	YER095W	RAD51	Strand exchange protein, forms a helical filament with DNA that searches for homology; involved in the recombinational repair of double-strand breaks in DNA during vegetative growth and meiosis; homolog of Dmc1p and bacterial RecA protein	1	1
CC1G_07736	SPAC30D11.10	YML032C	RAD52	Protein that stimulates strand exchange by facilitating Rad51p binding to single-stranded DNA; anneals complementary single-stranded DNA; involved in the repair of double-strand breaks in DNA during vegetative growth and meiosis	1	1
CC1G_04178	SPAC15A10.03c	YGL163C	RAD54	DNA-dependent ATPase, stimulates strand exchange by modifying the topology of double-stranded DNA; involved in the recombinational repair of double-strand breaks in DNA during vegetative growth and meiosis; member of the SWI/SNF family	1	1
CC1G_03822	SPAC20H4.07	YDR004W	RAD57	Protein that stimulates strand exchange by stabilizing the binding of Rad51p to single-stranded DNA; involved in the recombinational repair of double-strand breaks in DNA during vegetative growth and meiosis; forms heterodimer with Rad55p	1	1
CC1G_11293	SPBC29A10.14	YPR007C	REC8	Meiosis-specific component of sister chromatid cohesion complex; maintains cohesion between sister chromatids during meiosis I; maintains cohesion between centromeres of sister chromatids until meiosis II; homolog of S. pombe Rec8p	1	1
CC1G_01113	SPBC660.13c	YAR007C	RFA1	Subunit of heterotrimeric Replication Protein A (RPA), which is a highly conserved single-stranded DNA binding protein involved in DNA replication, repair, and recombination	1	1
CC1G_01806	SPAC13G7.13c	YHL024W	RIM4	Putative RNA-binding protein required for the expression of early and middle sporulation genes	1	1
CC1G_07075	SPAC4G9.02	YNL072W	RNH201	Ribonuclease H2 catalytic subunit, removes RNA primers during Okazaki fragment synthesis; cooperates with Rad27p nuclease; homolog of mammalian RNAse HI (the S. cerevisiae homolog of mammalian RNAse HII is RNH1)	1	1
CC1G_08006	SPBC365.09c	YOR077W	RTS2	Basic zinc-finger protein, similar to human and mouse Kin17 proteins which are chromatin-associated proteins involved in UV response and DNA replication	1	1
CC1G_11918	SPBC582.05c	YHR154W	RTT107	Protein implicated in Mms22-dependent DNA repair during S phase, DNA damage induces phosphorylation by Mec1p at one or more SQ/TQ motifs; interacts with Mms22p and Slx4p; has four BRCT domains; has a role in regulation of Ty1 transposition	1	1
CC1G_02995	SPCC16A11.14	YLR321C	SFH1	Component of the RSC chromatin remodeling complex; essential gene required for cell cycle progression and maintenance of proper ploidy; phosphorylated in the G1 phase of the cell cycle; Snf5p paralog	1	1
CC1G_03413	SPBC3E7.09	YOR154W	SLP1	Integral membrane protein of unknown function; member of the SUN-like family of proteins	1	1
CC1G_03320	SPAC17A5.11	YHL022C	SPO11	Meiosis-specific protein that initiates meiotic recombination by catalyzing the formation of double-strand breaks in DNA via a transesterification reaction; required for homologous chromosome pairing and synaptonemal complex formation	1	1
CC1G_03462	SPAC26H5.11	YDR104C	SPO71	Meiosis-specific protein of unknown function, required for spore wall formation during sporulation; dispensable for both nuclear divisions during meiosis	1	1
CC1G_14395	SPAC4H3.05	YJL092W	SRS2	DNA helicase and DNA-dependent ATPase involved in DNA repair, needed for proper timing of commitment to meiotic recombination and transition from Meiosis I to II; affects genome stability by suppressing unscheduled homologous recombination	1	1
CC1G_04479	SPBC30B4.07c	YPR056W	TFB4	Subunit of TFIIH complex, involved in transcription initiation, similar to 34 kDa subunit of human TFIIH; interacts with Ssl1p	1	1
CC1G_14673	SPAC1D4.14	YNL139C	THO2	Subunit of the THO complex, which is required for efficient transcription elongation and involved in transcriptional elongation-associated recombination; required for LacZ RNA expression from certain plasmids	1	1
CC1G_03834	SPBC11C11.03	YIL144W	TID3	Component of the evolutionarily conserved kinetochore-associated Ndc80 complex (Ndc80p-Nuf2p-Spc24p-Spc25p); conserved coiled-coil protein involved in chromosome segregation, spindle checkpoint activity, kinetochore assembly and clustering	1	1
CC1G_05202	SPAC23C11.04c	YMR156C	TPP1	DNA 3'-phosphatase that functions in repair of endogenous damage of double-stranded DNA, activity is specific for removal of 3' phosphates at strand breaks; has similarity to the l-2-haloacid dehalogenase superfamily	1	1
CC1G_15409	SPAC11E3.04c	YDR092W	UBC13	Ubiquitin-conjugating enzyme involved in the error-free DNA postreplication repair pathway; interacts with Mms2p to assemble ubiquitin chains at the Ub Lys-63 residue; DNA damage triggers redistribution from the cytoplasm to the nucleus	1	1
CC1G_03439	SPAC17A5.07c	YIL031W	ULP2	Peptidase that deconjugates Smt3/SUMO-1 peptides from proteins, plays a role in chromosome cohesion at centromeric regions and recovery from checkpoint arrest induced by DNA damage or DNA replication defects; potential Cdc28p substrate	1	1
CC1G_15803	SPBC6B1.09c	YDR369C	XRS2	Protein required for DNA repair; component of the Mre11 complex, which is involved in double strand breaks, meiotic recombination, telomere maintenance, and checkpoint signaling	1	1
CC1G_08102	SPCC126.02c	YMR284W	YKU70	Subunit of the telomeric Ku complex (Yku70p-Yku80p), involved in telomere length maintenance, structure and telomere position effect; relocates to sites of double-strand cleavage to promote nonhomologous end joining during DSB repair	1	1

## Sheet: Meiotic_not_co-induced
C. cinerea gene	S. pombe gene	S. cerevisiae gene	S. cerevisiae name	S. cerevisiae function	Meiotic function	Meiotically induced in all three species
CC1G_09800	SPAPB1A10.09	YOR058C	ASE1	Mitotic spindle midzone localized microtubule-associated protein (MAP) family member; required for spindle elongation and stabilization; undergoes cell cycle-regulated degradation by anaphase promoting complex; potential Cdc28p substrate	1	0
CC1G_00595	SPBC27.02c	YKL052C	ASK1	Essential subunit of the Dam1 complex (aka DASH complex), couples kinetochores to the force produced by MT depolymerization thereby aiding in chromosome segregation; phosphorylated during the cell cycle by cyclin-dependent kinases	1	0
CC1G_07078	SPCC1322.12c	YGR188C	BUB1	Protein kinase that forms a complex with Mad1p and Bub3p that is crucial in the checkpoint mechanism required to prevent cell cycle progression into anaphase in the presence of spindle damage, associates with centromere DNA via Skp1p	1	0
CC1G_09511	SPAC26H5.03	YML102W	CAC2	Component of the chromatin assembly complex (with Rlf2p and Msi1p) that assembles newly synthesized histones onto recently replicated DNA, required for building functional kinetochores, conserved from yeast to humans	1	0
CC1G_12115	SPAC821.08c	YGL116W	CDC20	Cell-cycle regulated activator of anaphase-promoting complex/cyclosome (APC/C), which is required for metaphase/anaphase transition; directs ubiquitination of mitotic cyclins, Pds1p, and other anaphase inhibitors; potential Cdc28p substrate	1	0
CC1G_05095	SPAC17D4.02	YLR103C	CDC45	DNA replication initiation factor; recruited to MCM pre-RC complexes at replication origins; promotes release of MCM from Mcm10p, recruits elongation machinery; mutants in human homolog may cause velocardiofacial and DiGeorge syndromes	1	0
CC1G_09186	SPBC17G9.02c	YLR418C	CDC73	Constituent of Paf1 complex with RNA polymerase II, Paf1p, Hpr1p, Ctr9, Leo1, Rtf1 and Ccr4p, distinct from Srb-containing Pol II complexes; required for expression of certain genes, modification of some histones, and telomere maintenance	1	0
CC1G_02812	SPCC1259.13	YBR274W	CHK1	Serine/threonine kinase and DNA damage checkpoint effector, mediates cell cycle arrest via phosphorylation of Pds1p; phosphorylated by checkpoint signal transducer Mec1p; homolog of S. pombe and mammalian Chk1 checkpoint kinase	1	0
CC1G_03601	SPBC31F10.11c	YLR117C	CLF1	Essential splicesome assembly factor; contains multiple tetratricopeptide repeat (TPR) protein-binding motifs and interacts specifically with many spliceosome components, may serve as a scaffold during splicesome assembly	1	0
CC1G_00389	SPBP8B7.14c	YPR175W	DPB2	Second largest subunit of DNA polymerase II (DNA polymerase epsilon), required for normal yeast chromosomal replication; expression peaks at the G1/S phase boundary; potential Cdc28p substrate	1	0
CC1G_08493	SPBC1861.07	YPL046C	ELC1	Elongin C, forms heterodimer with Ela1p that participates in transcription elongation; required for ubiquitin-dependent degradation of the RNA Polymerase II subunit RPO21; expression dramatically upregulated during sporulation	1	0
CC1G_00308	SPBC947.11c	YOR144C	ELG1	Protein required for S phase progression and telomere homeostasis, forms an alternative replication factor C complex important for DNA replication and genome integrity; involved in homologous recombination-mediated DNA repair	1	0
CC1G_14403	SPBC1271.09	YCR098C	GIT1	Plasma membrane permease, mediates uptake of glycerophosphoinositol and glycerophosphocholine as sources of the nutrients inositol and phosphate; expression and transport rate are regulated by phosphate and inositol availability	1	0
CC1G_06627	SPBC3H7.15	YPL204W	HRR25	Protein kinase involved in regulating diverse events including vesicular trafficking, DNA repair, and chromosome segregation; binds the CTD of RNA pol II; homolog of mammalian casein kinase 1delta (CK1delta)	1	0
CC1G_08055	SPCC132.02	YPL015C	HST2	Cytoplasmic member of the silencing information regulator 2 (Sir2) family of NAD(+)-dependent protein deacetylases; modulates nucleolar (rDNA) and telomeric silencing; possesses NAD(+)-dependent histone deacetylase activity in vitro	1	0
CC1G_11298	SPAC3C7.06c	YJL106W	IME2	Serine/threonine protein kinase involved in activation of meiosis, associates with Ime1p and mediates its stability, activates Ndt80p; IME2 expression is positively regulated by Ime1p	1	0
CC1G_05421	SPCC320.13c	YPL209C	IPL1	Aurora kinase involved in regulating kinetochore-microtubule attachments; helps maintain condensed chromosomes during anaphase and early telophase; associates with Sli15p, which promotes Ipl1p association with mitotic spindle	1	0
CC1G_01881	SPBC4.04c	YBL023C	MCM2	Protein involved in DNA replication; component of the Mcm2-7 hexameric complex that binds chromatin as a part of the pre-replicative complex	1	0
CC1G_10284	SPCC1682.02c	YEL032W	MCM3	Protein involved in DNA replication; component of the Mcm2-7 hexameric complex that binds chromatin as a part of the pre-replicative complex	1	0
CC1G_11443	SPCC16A11.17	YPR019W	MCM4	Essential helicase component of heterohexameric MCM2-7 complexes which bind pre-replication complexes on DNA and melt the DNA prior to replication; accumulates in the nucleus in G1; homolog of S. pombe Cdc21p	1	0
CC1G_01238	SPBC25D12.03c	YBR202W	MCM7	Component of the hexameric MCM complex, which is important for priming origins of DNA replication in G1 and becomes an active ATP-dependent helicase that promotes DNA melting and elongation when activated by Cdc7p-Dbf4p in S-phase	1	0
CC1G_08656	SPCC24B10.22	YOR330C	MIP1	Catalytic subunit of the mitochondrial DNA polymerase; conserved C-terminal segment is required for the maintenance of mitochondrial genome.	1	0
CC1G_05934	SPCC338.05c	YGL087C	MMS2	Protein involved in error-free postreplication DNA repair; forms a heteromeric complex with Ubc13p that has a ubiquitin-conjugating activity; cooperates with chromatin-associated RING finger proteins, Rad18p and Rad5p	1	0
CC1G_09102	SPBC365.12c	YML128C	MSC1	Protein of unknown function; mutant is defective in directing meiotic recombination events to homologous chromatids; the authentic, non-tagged protein is detected in highly purified mitochondria and is phosphorylated	1	0
CC1G_05221	SPBC19G7.01c	YOL090W	MSH2	Protein that forms heterodimers with Msh3p and Msh6p that bind to DNA mismatches to initiate the mismatch repair process; contains a Walker ATP-binding motif required for repair activity; Msh2p-Msh6p binds to and hydrolyzes ATP	1	0
CC1G_03897	SPAC8F11.03	YCR092C	MSH3	Mismatch repair protein, forms dimers with Msh2p that mediate repair of insertion or deletion mutations and removal of nonhomologous DNA ends, contains a PCNA (Pol30p) binding motif required for genome stability	1	0
CC1G_01911	SPBC20F10.04c	YDL105W	NSE4	Nuclear protein that plays a role in the function of the Smc5p-Rhc18p complex	1	0
CC1G_02961	SPCC1739.11c	YOR373W	NUD1	Component of the spindle pole body outer plaque, required for exit from mitosis	1	0
CC1G_13936	SPBC646.14c	YNL261W	ORC5	Subunit of the origin recognition complex, which directs DNA replication by binding to replication origins and is also involved in transcriptional silencing	1	0
CC1G_13925	SPAC22G7.04	YGL094C	PAN2	Essential subunit of the Pan2p-Pan3p poly(A)-ribonuclease complex, which acts to control poly(A) tail length and regulate the stoichiometry and activity of postreplication repair complexes	1	0
CC1G_03396	SPBC609.05	YML069W	POB3	Subunit of the heterodimeric FACT complex (Spt16p-Pob3p), which facilitates RNA Pol II transcription elongation through nucleosomes by destabilizing and then reassembling nucleosome structure; interacts with DNA polymerase alpha (Pol1p)	1	0
CC1G_07186	SPCC553.09c	YBL035C	POL12	B subunit of DNA polymerase alpha-primase complex, required for initiation of DNA replication during mitotic and premeiotic DNA synthesis; also functions in telomere capping and length regulation	1	0
CC1G_05633	SPBC16D10.09	YBR088C	POL30	Proliferating cell nuclear antigen (PCNA), functions as the sliding clamp for DNA polymerase delta; may function as a docking site for other proteins required for mitotic and meiotic chromosomal DNA replication and for DNA repair	1	0
CC1G_03792	SPAC27E2.05	YJR006W	POL31	DNA polymerase III (delta) subunit, essential for cell viability; involved in DNA replication and DNA repair	1	0
CC1G_07347	SPAC6B12.10c	YIR008C	PRI1	Subunit of DNA primase, which is required for DNA synthesis and double-strand break repair	1	0
CC1G_00114	SPAC227.16c	YOL146W	PSF3	Subunit of the GINS complex (Sld5p, Psf1p, Psf2p, Psf3p), which is localized to DNA replication origins and implicated in assembly of the DNA replication machinery	1	0
CC1G_06820	SPBC2D10.12	YEL037C	RAD23	Protein with ubiquitin-like N terminus, recognizes and binds damaged DNA (with Rad4p) during nucleotide excision repair; regulates Rad4p levels, subunit of Nuclear Excision Repair Factor 2 (NEF2); homolog of human HR23A and HR23B proteins	1	0
CC1G_12976	SPBC16A3.11	YDR419W	RAD30	DNA polymerase eta, involved in the predominantly error-free bypass replication of DNA lesions, catalyzes the efficient and accurate synthesis of DNA opposite cyclobutane pyrimidine dimers; homolog of human POLH and bacterial DinB proteins	1	0
CC1G_00528	SPAC13G6.01c	YLR032W	RAD5	DNA helicase proposed to promote replication fork regression during postreplication repair by template switching; contains RING finger domain	1	0
CC1G_06070	SPBC1347.01c	YOR346W	REV1	Deoxycytidyl transferase, forms a complex with the subunits of DNA polymerase zeta, Rev3p and Rev7p; involved in repair of abasic sites in damaged DNA	1	0
CC1G_13904	SPCC1753.01c	YNL312W	RFA2	Subunit of heterotrimeric Replication Protein A (RPA), which is a highly conserved single-stranded DNA binding protein involved in DNA replication, repair, and recombination	1	0
CC1G_00877	SPAC27E2.10c	YNL290W	RFC3	Subunit of heteropentameric Replication factor C (RF-C), which is a DNA binding protein and ATPase that acts as a clamp loader of the proliferating cell nuclear antigen (PCNA) processivity factor for DNA polymerases delta and epsilon	1	0
CC1G_01803	SPAC1687.03c	YOL094C	RFC4	Subunit of heteropentameric Replication factor C (RF-C), which is a DNA binding protein and ATPase that acts as a clamp loader of the proliferating cell nuclear antigen (PCNA) processivity factor for DNA polymerases delta and epsilon	1	0
CC1G_11164	SPBC83.14c	YBR087W	RFC5	Subunit of heteropentameric Replication factor C (RF-C), which is a DNA binding protein and ATPase that acts as a clamp loader of the proliferating cell nuclear antigen (PCNA) processivity factor for DNA polymerases delta and epsilon	1	0
CC1G_14378	SPBC543.04	YHL023C	RMD11	Protein of unknown function; null mutant displays delays in meiotic DNA replication, nuclear divisions, and double-strand break repair	1	0
CC1G_04427	SPBC36.05c	YNL330C	RPD3	Histone deacetylase; regulates transcription and silencing; plays a role in regulating Ty1 transposition	1	0
CC1G_08101	SPAC4F10.04	YIL153W	RRD1	Peptidyl-prolyl cis/trans-isomerase, activator of the phosphotyrosyl phosphatase activity of PP2A; involved in G1 phase progression, microtubule dynamics, bud morphogenesis and DNA repair; subunit of the Tap42p-Sit4p-Rrd1p complex	1	0
CC1G_12966	SPCC188.02	YOR014W	RTS1	B-type regulatory subunit of protein phosphatase 2A (PP2A); homolog of the mammalian B' subunit of PP2A	1	0
CC1G_03474	SPBC342.06c	YLL002W	RTT109	Histone acetyltransferase critical for cell survival in the presence of DNA damage during S phase; acetylates H3-K56 and H3-K9; involved in non-homologous end joining and in regulation of Ty1 transposition; interacts physically with Vps75p	1	0
CC1G_03361	SPAC31A2.05c	YDR180W	SCC2	Subunit of cohesin loading factor (Scc2p-Scc4p), a complex required for loading of cohesin complexes onto chromosomes; involved in establishing sister chromatid cohesion during DSB repair via histone H2AX; evolutionarily-conserved adherin	1	0
CC1G_00462	SPBC29B5.01	YNL167C	SKO1	Basic leucine zipper (bZIP) transcription factor of the ATF/CREB family, forms a complex with Tup1p and Ssn6p to both activate and repress transcription; cytosolic and nuclear protein involved in osmotic and oxidative stress responses	1	0
CC1G_08395	SPAC24H6.06	YGL113W	SLD3	Protein involved in the initiation of DNA replication, required for proper assembly of replication proteins at the origins of replication; interacts with Cdc45p	1	0
CC1G_04745	SPBP4H10.21c	YDR489W	SLD5	Subunit of the GINS complex (Sld5p, Psf1p, Psf2p, Psf3p), which is localized to DNA replication origins and implicated in assembly of the DNA replication machinery	1	0
CC1G_12433	SPAC14C4.02c	YOL034W	SMC5	Structural maintenance of chromosomes (SMC) protein; essential subunit of the Mms21-Smc5-Smc6 complex; required for growth and DNA repair; S. pombe homolog forms a heterodimer with S. pombe Rad18p that is involved in DNA repair	1	0
CC1G_03793	SPBC651.05c	YPL002C	SNF8	Component of the ESCRT-II complex, which is involved in ubiquitin-dependent sorting of proteins into the endosome; appears to be functionally related to SNF7; involved in glucose derepression	1	0
CC1G_02932	SPAC2F7.16c	YKR031C	SPO14	Phospholipase D, catalyzes the hydrolysis of phosphatidylcholine, producing choline and phosphatidic acid; involved in Sec14p-independent secretion; required for meiosis and spore formation; differently regulated in secretion and meiosis	1	0
CC1G_04544	SPCC1682.07	YLR005W	SSL1	Component of the core form of RNA polymerase transcription factor TFIIH, which has both protein kinase and DNA-dependent ATPase/helicase activities and is essential for transcription and nucleotide excision repair; interacts with Tfb4p	1	0
CC1G_14891	SPBC14F5.07	YIL030C	SSM4	Ubiquitin-protein ligase of the ER/nuclear envelope, required for degradation of Alpha2p and other proteins containing a Deg1 degradation signal; ssm4 mutation suppresses mRNA instability caused by an rna14 mutation	1	0
CC1G_06655	SPBC12D12.06	YNL025C	SSN8	Cyclin-like component of the RNA polymerase II holoenzyme, involved in phosphorylation of the RNA polymerase II C-terminal domain; involved in glucose repression and telomere maintenance	1	0
CC1G_01961	SPCC18B5.03	YJL187C	SWE1	Protein kinase that regulates the G2/M transition by inhibition of Cdc28p kinase activity; localizes to the nucleus and to the daughter side of the mother-bud neck; homolog of S. pombe Wee1p; potential Cdc28p substrate	1	0
CC1G_03649	SPBC30B4.04c	YPL016W	SWI1	Subunit of the SWI/SNF chromatin remodeling complex, which regulates transcription by remodeling chromosomes; required for transcription of many genes, including ADH1, ADH2, GAL1, HO, INO1 and SUC2; can become prion [SWI+]	1	0
CC1G_00846	SPBC336.12c	YLR182W	SWI6	Transcription cofactor, forms complexes with DNA-binding proteins Swi4p and Mbp1p to regulate transcription at the G1/S transition; involved in meiotic gene expression; localization regulated by phosphorylation; potential Cdc28p substrate	1	0
CC1G_03814	SPAC458.03	YGR099W	TEL2	Essential DNA-binding protein specific to single-stranded yeast telomeric DNA repeats, required for telomere length regulation and telomere position effect	1	0
CC1G_03201	SPAC16E8.11c	YDR311W	TFB1	Subunit of TFIIH and nucleotide excision repair factor 3 complexes, required for nucleotide excision repair, target for transcriptional activators	1	0
CC1G_02333	SPBC16G5.12c	YLR234W	TOP3	DNA Topoisomerase III, conserved protein that functions in a complex with Sgs1p and Rmi1p to relax single-stranded negatively-supercoiled DNA preferentially, involved in telomere stability and regulation of mitotic recombination	1	0
CC1G_14624	SPAC13C5.02	YPR152C	URN1	Putative pre-mRNA splicing factor associated with the U2-U5-U6 snRNPs, the RES complex, and the Prp19-associated complex (NTC); null mutation displays synthetic genetic interactions with U2 snRNA and pre-mRNA splicing factor	1	0
CC1G_08633	SPBC543.03c	YMR106C	YKU80	Subunit of the telomeric Ku complex (Yku70p-Yku80p), involved in telomere length maintenance, structure and telomere position effect; relocates to sites of double-strand cleavage to promote nonhomologous end joining during DSB repair	1	0
CC1G_07727	SPBC1D7.04	YDR381W	YRA1	Nuclear protein that binds to RNA and to Mex67p, required for export of poly(A)+ mRNA from the nucleus; member of the REF (RNA and export factor binding proteins) family; another family member, Yra2p, can substitute for Yra1p function	1	0
CC1G_01141	SPCC736.12c	YDR374C		Putative protein of unknown function	1	0

## Sheet: NKMF_co-induced
C. cinerea gene	S. pombe gene	S. cerevisiae gene	S. cerevisiae name	S. cerevisiae function	Co-regulated (correlation >.5)
CC1G_03923	SPAC56E4.02c	YGL047W	ALG13	Catalytic component of UDP-GlcNAc transferase, required for the second step of dolichyl-linked oligosaccharide synthesis; anchored to the ER membrane via interaction with Alg14p; similar to bacterial and human glycosyltransferases	0
CC1G_04560	SPAC5D6.06c	YBR070C	ALG14	Component of UDP-GlcNAc transferase required for the second step of dolichyl-linked oligosaccharide synthesis; anchors the catalytic subunit Alg13p to the ER membrane; similar to bacterial and human glycosyltransferases	0
CC1G_04284	SPBC2G2.06c	YJR005W	APL1	Beta-adaptin, large subunit of the clathrin associated protein complex (AP-2); involved in vesicle mediated transport; similar to mammalian beta-chain of the clathrin associated protein complex	0
CC1G_01356	SPBC1778.08c	YLR370C	ARC18	Subunit of the ARP2/3 complex, which is required for the motility and integrity of cortical actin patches	0
CC1G_00946	SPAC6F6.10c	YNR035C	ARC35	Subunit of the ARP2/3 complex, which is required for the motility and integrity of cortical actin patches; required for cortical localization of calmodulin	0
CC1G_05760	SPBC428.05c	YOL058W	ARG1	Arginosuccinate synthetase, catalyzes the formation of L-argininosuccinate from citrulline and L-aspartate in the arginine biosynthesis pathway; potential Cdc28p substrate	0
CC1G_04977	SPAC16E8.04c	YPR060C	ARO7	Chorismate mutase, catalyzes the conversion of chorismate to prephenate to initiate the tyrosine/phenylalanine-specific branch of aromatic amino acid biosynthesis	0
CC1G_08002	SPCC550.12	YLR085C	ARP6	Actin-related protein that binds nucleosomes; a component of the SWR1 complex, which exchanges histone variant H2AZ (Htz1p) for chromatin-bound histone H2A	0
CC1G_10036	SPAPB1A10.15	YLR242C	ARV1	Protein functioning in transport of glycosylphosphatidylinositol intermediates into the ER lumen; required for normal intracellular sterol distribution and for sphingolipid metabolism; similar to Nup120p and C. elegans R05H5.5 protein	0
CC1G_15592	SPCC63.08c	YGL180W	ATG1	Protein ser/thr kinase required for vesicle formation in autophagy and the cytoplasm-to-vacuole targeting (Cvt) pathway; structurally required for phagophore assembly site formation; during autophagy forms a complex with Atg13p and Atg17p	0
CC1G_07645	SPAC7D4.04	YPR049C	ATG11	Adapter protein for pexophagy and the cytoplasm-to-vacuole targeting (Cvt) pathway; directs receptor-bound cargo to the phagophore assembly site (PAS) for packaging into vesicles; required for recruiting other proteins to the (PAS)	0
CC1G_07785	SPAC4F10.07c	YPR185W	ATG13	Regulatory subunit of the Atg1p signaling complex; stimulates Atg1p kinase activity; required for vesicle formation during autophagy and the cytoplasm-to-vacuole targeting (Cvt) pathway; involved in Atg9p, Atg23p, and Atg27p cycling	0
CC1G_04213	SPBC31E1.01c	YNL242W	ATG2	Peripheral membrane protein required for vesicle formation during autophagy, pexophagy, and the cytoplasm-to-vaucole targeting (Cvt) pathway; involved in Atg9p cycling between the phagophore assembly site and mitochondria	0
CC1G_04750	SPAC2G11.13	YCL038C	ATG22	Vacuolar integral membrane protein required for efflux of amino acids during autophagic body breakdown in the vacuole; null mutation causes a gradual loss of viability during starvation	0
CC1G_02298	SPBC3B9.06c	YNR007C	ATG3	E2-like enzyme involved in autophagy and the cytoplasm-to-vacuole targeting (Cvt) pathway; plays a role in formation of Atg8p-phosphatidylethanolamine conjugates, which are involved in membrane dynamics during autophagy and Cvt	0
CC1G_05797	SPAC19B12.08	YNL223W	ATG4	Conserved cysteine protease required for autophagy; cleaves Atg8p to a form required for autophagosome and Cvt vesicle generation	0
CC1G_03820	SPBP8B7.24c	YBL078C	ATG8	Component of autophagosomes and Cvt vesicles; undergoes conjugation to phosphatidylethanolamine (PE); Atg8p-PE is anchored to membranes, is involved in phagophore expansion, and may mediate membrane fusion during autophagosome formation	0
CC1G_01076	SPBC15D4.07c	YDL149W	ATG9	Transmembrane protein involved in forming Cvt and autophagic vesicles; cycles between the phagophore assembly site (PAS) and other cytosolic punctate structures, not found in autophagosomes; may be involved in membrane delivery to the PAS	0
CC1G_03898	SPAC9.12c	YJL180C	ATP12	Conserved protein required for assembly of alpha and beta subunits into the F1 sector of mitochondrial F1F0 ATP synthase; mutation of human ATP12 reduces active ATP synthase levels and is associated with the disorder ATPAF2 deficiency	0
CC1G_14439	SPAC3H1.09c	YKL146W	AVT3	Vacuolar transporter, exports large neutral amino acids from the vacuole; member of a family of seven S. cerevisiae genes (AVT1-7) related to vesicular GABA-glycine transporters	0
CC1G_01181	SPAC644.07	YDR375C	BCS1	Protein of the mitochondrial inner membrane that functions as an ATP-dependent chaperone, required for the incorporation of the Rip1p and Qcr10p subunits into the cytochrome bc(1) complex; member of the CDC48/PAS1/SEC18 ATPase family	0
CC1G_01816	SPCC1919.14c	YNL039W	BDP1	Essential subunit of RNA polymerase III transcription factor (TFIIIB), which is involved in transcription of genes encoding tRNAs, 5S rRNA, U6 snRNA, and other small RNAs	0
CC1G_05130	SPCC1620.05	YJL031C	BET4	Alpha subunit of Type II geranylgeranyltransferase required for vesicular transport between the endoplasmic reticulum and the Golgi; provides a membrane attachment moiety to Rab-like proteins Ypt1p and Sec4p	0
CC1G_00817	SPCC962.02c	YJR089W	BIR1	Essential chromosomal passenger protein involved in coordinating cell cycle events for proper chromosome segregation; C-terminal region binds Sli15p, and the middle region, upon phosphorylation, localizes Cbf2p to the spindle at anaphase	0
CC1G_07123	SPAC12B10.07	YKL007W	CAP1	Alpha subunit of the capping protein (CP) heterodimer (Cap1p and Cap2p) which binds to the barbed ends of actin filaments preventing further polymerization; localized predominantly to cortical actin patches	0
CC1G_01657	SPAC3F10.12c	YJR060W	CBF1	Helix-loop-helix protein that binds the motif CACRTG, which is present at several sites including MET gene promoters and centromere DNA element I (CDEI); required for nucleosome positioning at this motif; targets Isw1p to DNA	0
CC1G_03414	SPAC2E1P5.04c	YGL155W	CDC43	Beta subunit of geranylgeranyltransferase type I, catalyzes geranylgeranylation to the cysteine residue in proteins containing a C-terminal CaaX sequence ending in Leu or Phe; has substrates important for morphogenesis	0
CC1G_00882	SPAC227.07c	YGL190C	CDC55	Non-essential regulatory subunit B of protein phosphatase 2A, which has multiple roles in mitosis and protein biosynthesis; involved in regulation of mitotic exit; found in the nucleus of most cells, also at the bud neck and at the bud tip	0
CC1G_04597	SPAC144.13c	YGL003C	CDH1	Cell-cycle regulated activator of the anaphase-promoting complex/cyclosome (APC/C), which directs ubiquitination of cyclins resulting in mitotic exit; targets the APC/C to specific substrates including CDC20, ASE1, CIN8 and FIN1	0
CC1G_12319	SPBC11C11.04c	YOR349W	CIN1	Tubulin folding factor D involved in beta-tubulin (Tub2p) folding; isolated as mutant with increased chromosome loss and sensitivity to benomyl	0
CC1G_09926	SPCC757.07c	YDR256C	CTA1	Catalase A, breaks down hydrogen peroxide in the peroxisomal matrix formed by acyl-CoA oxidase (Pox1p) during fatty acid beta-oxidation	0
CC1G_02340	SPBC19C7.03	YJL005W	CYR1	Adenylate cyclase, required for cAMP production and cAMP-dependent protein kinase signaling; the cAMP pathway controls a variety of cellular processes, including metabolism, cell cycle, stress response, stationary phase, and sporulation	0
CC1G_04765	SPAC25B8.01	YPL170W	DAP1	Heme-binding protein involved in regulation of cytochrome P450 protein Erg11p; damage response protein, related to mammalian membrane progesterone receptors; mutations lead to defects in telomeres, mitochondria, and sterol synthesis	0
CC1G_04021	SPACUNK4.08	YHR028C	DAP2	Dipeptidyl aminopeptidase, synthesized as a glycosylated precursor; localizes to the vacuolar membrane; similar to Ste13p	0
CC1G_00934	SPCC1020.05	YLR361C	DCR2	Phosphoesterase involved in downregulation of the unfolded protein response, at least in part via dephosphorylation of Ire1p; dosage-dependent positive regulator of the G1/S phase transition through control of the timing of START	0
CC1G_13631	SPAC56F8.06c	YGR227W	DIE2	Dolichyl-phosphoglucose-dependent alpha-1,2 glucosyltransferase of the ER, functions in the pathway that synthesizes the dolichol-linked oligosaccharide precursor for N-linked protein glycosylation, has a role in regulation of ITR1 and INO1	0
CC1G_10922	SPBC1A4.01	YGL240W	DOC1	Processivity factor required for the ubiquitination activity of the anaphase promoting complex (APC), mediates the activity of the APC by contributing to substrate recognition; involved in cyclin proteolysis	0
CC1G_07744	SPBC1773.02c	YIL010W	DOT5	Nuclear thiol peroxidase which functions as an alkyl-hydroperoxide reductase during post-diauxic growth	0
CC1G_06488	SPBC23G7.13c	YHL016C	DUR3	Plasma membrane transporter for both urea and polyamines, expression is highly sensitive to nitrogen catabolite repression and induced by allophanate, the last intermediate of the allantoin degradative pathway	0
CC1G_06751	SPCC285.10c	YMR171C	EAR1	Specificity factor required for Rsp5p-dependent ubiquitination and sorting of specific cargo proteins at the multivesicular body; mRNA is targeted to the bud via the mRNA transport system involving She2p	0
CC1G_05695	SPAC13G7.01c	YHR072W	ERG7	Lanosterol synthase, an essential enzyme that catalyzes the cyclization of squalene 2,3-epoxide, a step in ergosterol biosynthesis	0
CC1G_09203	SPBC106.20	YJL085W	EXO70	Subunit of the exocyst complex (Sec3p, Sec5p, Sec6p, Sec8p, Sec10p, Sec15p, Exo70p, and Exo84p), which directs secretory vesicles to active sites of exocytosis; acts with Sec3p in membrane targeting of the exocyst via PI(4,5)P2 binding	0
CC1G_10317	SPCC1235.04c	YDL045C	FAD1	Flavin adenine dinucleotide (FAD) synthetase, performs the second step in synthesis of FAD from riboflavin	0
CC1G_00049	SPBC27B12.04c	YNL127W	FAR11	Protein involved in pheromone-induced G1 cell cycle arrest, functions in a pathway different from the Far1p-dependent pathway; interacts with Far3p, Far7p, Far8p, Far9p, and Far10p; has similarity to the N- and C-termini of N. crassa HAM-2	0
CC1G_00022	SPAC1142.08	YPR104C	FHL1	Transcriptional activator with similarity to DNA-binding domain of Drosophila forkhead but unable to bind DNA in vitro; required for rRNA processing; isolated as a suppressor of splicing factor prp4	0
CC1G_03627	SPCC18.18c	YPL262W	FUM1	Fumarase, converts fumaric acid to L-malic acid in the TCA cycle; cytosolic and mitochondrial localization determined by the N-terminal mitochondrial targeting sequence and protein conformation; phosphorylated in mitochondria	0
CC1G_10403	SPCC1682.09c	YDL198C	GGC1	Mitochondrial GTP/GDP transporter, essential for mitochondrial genome maintenance; has a role in mitochondrial iron transport; member of the mitochondrial carrier family	0
CC1G_10514	SPAC12B10.13	YMR135C	GID8	Protein of unknown function, involved in proteasome-dependent catabolite inactivation of fructose-1,6-bisphosphatase; contains LisH and CTLH domains, like Vid30p; dosage-dependent regulator of START	0
CC1G_11076	SPAPB2B4.01c	YMR281W	GPI12	ER membrane protein involved in the second step of glycosylphosphatidylinositol (GPI) anchor assembly, the de-N-acetylation of the N-acetylglucosaminylphosphatidylinositol intermediate; functional homolog of human PIG-Lp	0
CC1G_04310	SPBC685.05	YNL038W	GPI15	Protein involved in the synthesis of N-acetylglucosaminyl phosphatidylinositol (GlcNAc-PI), the first intermediate in the synthesis of glycosylphosphatidylinositol (GPI) anchors; homologous to the human PIG-H protein	0
CC1G_01018	SPCC1672.03c	YDL238C	GUD1	Guanine deaminase, a catabolic enzyme of the guanine salvage pathway producing xanthine and ammonia from guanine; activity is low in exponentially-growing cultures but expression is increased in post-diauxic and stationary-phase cultures	0
CC1G_14135	SPBC800.03	YNL021W	HDA1	Putative catalytic subunit of a class II histone deacetylase complex that also contains Hda2p and Hda3p; Hda1p interacts with the Hda2p-Hda3p subcomplex to form an active tetramer; deletion increases histone H2B, H3 and H4 acetylation	0
CC1G_08731	SPAC31G5.08	YOR278W	HEM4	Uroporphyrinogen III synthase, catalyzes the conversion of hydroxymethylbilane to uroporphyrinogen III, the fourth step in the heme biosynthetic pathway	0
CC1G_11339	SPBC31F10.13c	YBL008W	HIR1	Subunit of the HIR complex, a nucleosome assembly complex involved in regulation of histone gene transcription; contributes to nucleosome formation, heterochromatic gene silencing, and formation of functional kinetochores	0
CC1G_04299	SPCC18.09c	YOR258W	HNT3	Member of the third branch of the histidine triad (HIT) superfamily of nucleotide-binding proteins; similar to Aprataxin, a Hint related protein that is mutated in individuals with ataxia with oculomotor apraxia	0
CC1G_08674	SPAC23H4.18c	YOL133W	HRT1	RING finger containing subunit of Skp1-Cullin-F-box ubiquitin protein ligases (SCF); required for Gic2p, Far1p, Sic1p and Cln2p degradation; may tether Cdc34p (a ubiquitin conjugating enzyme or E2) and Cdc53p (a cullin) subunits of SCF	0
CC1G_00350	SPBC902.05c	YOR136W	IDH2	Subunit of mitochondrial NAD(+)-dependent isocitrate dehydrogenase, which catalyzes the oxidation of isocitrate to alpha-ketoglutarate in the TCA cycle; phosphorylated	0
CC1G_06770	SPCC1393.06c	YHR085W	IPI1	Essential component of the Rix1 complex (with Rix1p and Ipi3p) that is required for processing of ITS2 sequences from 35S pre-rRNA; Rix1 complex associates with Mdn1p in pre-60S ribosomal particles	0
CC1G_06593	SPBC32F12.01c	YER019W	ISC1	Mitochondrial membrane localized inositol phosphosphingolipid phospholipase C, hydrolyzes complex sphingolipids to produce ceramide; activated by phosphatidylserine, cardiolipin, and phosphatidylglycerol; mediates Na+ and Li+ halotolerance	0
CC1G_01457	SPBC887.05c	YIR005W	IST3	Component of the U2 snRNP, required for the first catalytic step of splicing and for spliceosomal assembly; interacts with Rds3p and is required for Mer1p-activated splicing	0
CC1G_03622	SPBC16D10.03	YKR038C	KAE1	Putative glycoprotease proposed to be in transcription as a component of the EKC protein complex with Bud32p, Cgi121p, Pcc1p, and Gon7p; also identified as a component of the KEOPS protein complex	0
CC1G_01392	SPBC16G5.09	YGL203C	KEX1	Protease involved in the processing of killer toxin and alpha factor precursor; cleaves Lys and Arg residues from the C-terminus of peptides and proteins	0
CC1G_04228	SPAC25G10.07c	YBL063W	KIP1	Kinesin-related motor protein required for mitotic spindle assembly and chromosome segregation; functionally redundant with Cin8p	0
CC1G_01801	SPBC31F10.07	YCL034W	LSB5	Protein of unknown function; binds Las17p, which is a homolog of human Wiskott-Aldrich Syndrome protein involved in actin patch assembly and actin polymerization	0
CC1G_01186	SPCC16A11.13	YDL087C	LUC7	Essential protein associated with the U1 snRNP complex; splicing factor involved in recognition of 5' splice site; contains two zinc finger motifs; N-terminal zinc finger binds pre-mRNA	0
CC1G_06561	SPCC16A11.04	YML104C	MDM1	Intermediate filament protein, required for nuclear and mitochondrial transmission to daughter buds; contains a Phox homology (PX) domain and specifically binds phosphatidylinositol 3-phosphate (PtdIns-3-P)	0
CC1G_01074	SPBC28F2.06c	YOL009C	MDM12	Mitochondrial outer membrane protein, required for transmission of mitochondria to daughter cells; component of the Mdm10-Mdm12-Mmm1 complex involved in import and assembly of outer membrane beta-barrel proteins	0
CC1G_03311	SPAC1F5.08c	YNL291C	MID1	N-glycosylated integral membrane protein of the ER membrane and plasma membrane, functions as a stretch-activated Ca2+-permeable cation channel required for Ca2+ influx stimulated by pheromone; interacts with Cch1p; forms an oligomer	0
CC1G_03661	SPBC27B12.01c	YLL006W	MMM1	Mitochondrial outer membrane protein, component of the Mdm10-Mdm12-Mmm1 complex involved in import and assembly of outer membrane beta-barrel proteins	0
CC1G_13926	SPBC1826.01c	YPL082C	MOT1	Essential abundant protein involved in regulation of transcription, removes Spt15p (TBP) from DNA via its C-terminal ATPase activity, forms a complex with TBP that binds TATA DNA with high affinity but with altered specificity	0
CC1G_03033	SPBC106.01	YDL028C	MPS1	Dual-specificity kinase required for spindle pole body (SPB) duplication and spindle checkpoint function; substrates include SPB proteins Spc42p, Spc110p, and Spc98p, mitotic exit network protein Mob1p, and checkpoint protein Mad1p	0
CC1G_02500	SPBC25B2.04c	YMR097C	MTG1	Peripheral GTPase of the mitochondrial inner membrane, essential for respiratory competence, likely functions in assembly of the large ribosomal subunit, has homologs in plants and animals	0
CC1G_00835	SPAC3A11.06	YMR004W	MVP1	Protein required for sorting proteins to the vacuole; overproduction of Mvp1p suppresses several dominant VPS1 mutations; Mvp1p and Vps1p act in concert to promote membrane traffic to the vacuole	0
CC1G_10046	SPAC6C3.08	YGR232W	NAS6	Regulatory, non-ATPase subunit of the 26S proteasome; homolog of the human oncoprotein gankyrin, which interacts with the retinoblastoma tumor suppressor (Rb) and cyclin-dependent kinase 4/6	0
CC1G_03730	SPBC1709.19c	YKL040C	NFU1	Protein involved in iron metabolism in mitochondria; similar to NifU, which is a protein required for the maturation of the Fe/S clusters of nitrogenase in nitrogen-fixing bacteria	0
CC1G_08669	SPCC1281.05	YMR091C	NPL6	Component of the RSC chromatin remodeling complex; interacts with Rsc3p, Rsc30p, Ldb7p, and Htl1p to form a module important for a broad range of RSC functions; involved in nuclear protein import and maintenance of proper telomere length	0
CC1G_01190	SPAC23H3.03c	YEL062W	NPR2	Protein with a possible role in regulating expression of nitrogen permeases; transcription is induced in response to proline and urea; contains two PEST sequences; null mutant is resistant to cisplatin and doxorubicin	0
CC1G_01556	SPAC29E6.10c	YNL091W	NST1	Protein of unknown function, mediates sensitivity to salt stress; interacts physically with the splicing factor Msl1p and also displays genetic interaction with MSL1	0
CC1G_03364	SPBC23E6.03c	YJR062C	NTA1	Amidase, removes the amide group from N-terminal asparagine and glutamine residues to generate proteins with N-terminal aspartate and glutamate residues that are targets of ubiquitin-mediated degradation	0
CC1G_07886	SPBC15D4.10c	YDR192C	NUP42	Subunit of the nuclear pore complex (NPC) that localizes exclusively to the cytoplasmic side; involved in RNA export, most likely at a terminal step; interacts with Gle1p	0
CC1G_08123	SPBC646.04	YKR002W	PAP1	Poly(A) polymerase, one of three factors required for mRNA 3'-end polyadenylation, forms multiprotein complex with polyadenylation factor I (PF I), also required for mRNA nuclear export; may also polyadenylate rRNAs	0
CC1G_14241	SPBC409.07c	YJL128C	PBS2	MAP kinase kinase that plays a pivotal role in the osmosensing signal-transduction pathway, activated under severe osmotic stress; plays a role in regulating Ty1 transposition	0
CC1G_09827	SPAC4G9.13c	YJL053W	PEP8	Vacuolar protein sorting protein that forms part of the multimeric membrane-associated retromer complex along with Vps35p, Vps29p, Vps17p, and Vps5p; essential for endosome-to-Golgi retrograde protein transport	0
CC1G_14703	SPAC343.13	YBL080C	PET112	Protein required for mitochondrial translation; mutation is functionally complemented by a Bacillus subtilis ortholog	0
CC1G_03456	SPCC1183.04c	YOR017W	PET127	Protein with a role in 5'-end processing of mitochondrial RNAs, located in the mitochondrial membrane	0
CC1G_13402	SPBC9B6.03	YGL023C	PIB2	Protein binding phosphatidylinositol 3-phosphate, involved in telomere-proximal repression of gene expression; similar to Fab1 and Vps27	0
CC1G_07190	SPBC12D12.04c	YBL105C	PKC1	Protein serine/threonine kinase essential for cell wall remodeling during growth; localized to sites of polarized growth and the mother-daughter bud neck; homolog of the alpha, beta, and gamma isoforms of mammalian protein kinase C (PKC)	0
CC1G_08065	SPBC1703.01c	YBR257W	POP4	Subunit of both RNase MRP, which cleaves pre-rRNA, and nuclear RNase P, which cleaves tRNA precursors to generate mature 5' ends; binds to the RPR1 RNA subunit in RNase P	0
CC1G_03231	SPAC2C4.13	YHR026W	PPA1	Subunit c'' of the vacuolar ATPase, which functions in acidification of the vacuole; one of three proteolipid subunits of the V0 domain	0
CC1G_03234	SPAC22H10.04	YNR032W	PPG1	Putative serine/threonine protein phosphatase, required for glycogen accumulation; interacts with Tap42p, which binds to and regulates other protein phosphatases	0
CC1G_10873	SPBC26H8.05c	YDR075W	PPH3	Catalytic subunit of an evolutionarily conserved protein phosphatase complex containing Psy2p and the regulatory subunit Psy4p; required for cisplatin resistance; involved in activation of Gln3p	0
CC1G_12482	SPAC2F3.11	YHR201C	PPX1	Exopolyphosphatase, hydrolyzes inorganic polyphosphate (poly P) into Pi residues; located in the cytosol, plasma membrane, and mitochondrial matrix	0
CC1G_09180	SPAC19G12.10c	YMR297W	PRC1	Vacuolar carboxypeptidase Y (proteinase C), broad-specificity C-terminal exopeptidase involved in non-specific protein degradation in the vacuole; member of the serine carboxypeptidase family	0
CC1G_01278	SPBC4C3.10c	YJL001W	PRE3	Beta 1 subunit of the 20S proteasome, responsible for cleavage after acidic residues in peptides	0
CC1G_02733	SPBC577.10	YFR050C	PRE4	Beta 7 subunit of the 20S proteasome	0
CC1G_12010	SPBC1711.17	YKR086W	PRP16	RNA helicase in the DEAH-box family involved in the second catalytic step of splicing, exhibits ATP-dependent RNA unwinding activity	0
CC1G_08613	SPBC16G5.02c	YCR036W	RBK1	Putative ribokinase	0
CC1G_00311	SPAC3G9.14	YLR176C	RFX1	Major transcriptional repressor of DNA-damage-regulated genes, recruits repressors Tup1p and Cyc8p to their promoters; involved in DNA damage and replication checkpoint pathway; similar to a family of mammalian DNA binding RFX1-4 proteins	0
CC1G_13718	SPCC1450.13c	YBR256C	RIB5	Riboflavin synthase; catalyzes the last step of the riboflavin biosynthesis pathway	0
CC1G_04529	SPACUNK4.06c	YDR404C	RPB7	RNA polymerase II subunit B16; forms two subunit dissociable complex with Rpb4p	0
CC1G_07669	SPBC119.01	YER021W	RPN3	Essential, non-ATPase regulatory subunit of the 26S proteasome lid, similar to the p58 subunit of the human 26S proteasome; temperature-sensitive alleles cause metaphase arrest, suggesting a role for the proteasome in cell cycle control	0
CC1G_06966	SPBC651.09c	YGL244W	RTF1	Subunit of the RNA polymerase II-associated Paf1 complex; directly or indirectly regulates DNA-binding properties of Spt15p and relative activities of different TATA elements; involved in telomere maintenance	0
CC1G_08728	SPAC6G9.03c	YNL206C	RTT106	Protein with a role in regulation of Ty1 transposition	0
CC1G_04501	SPBC725.09c	YCR009C	RVS161	Amphiphysin-like lipid raft protein; subunit of a complex (Rvs161p-Rvs167p) that regulates polarization of the actin cytoskeleton, endocytosis, cell polarity, cell fusion and viability following starvation or osmotic stress	0
CC1G_01753	SPAC17G8.12	YER008C	SEC3	Non-essential subunit of the exocyst complex (Sec3p, Sec5p, Sec6p, Sec8p, Sec10p, Sec15p, Exo70p, Exo84p) which mediates targeting of post-Golgi vesicles to sites of active exocytosis; Sec3p specifically is a spatial landmark for secretion	0
CC1G_00948	SPCC1235.10c	YIL068C	SEC6	Essential 88kDa subunit of the exocyst complex, which mediates polarized targeting of secretory vesicles to active sites of exocytosis; dimeric form of Sec6p interacts with Sec9p in vitro and inhibits t-SNARE assembly	0
CC1G_01761	SPCC970.09	YPR055W	SEC8	Essential 121kDa subunit of the exocyst complex (Sec3p, Sec5p, Sec6p, Sec8p, Sec10p, Sec15p, Exo70p, and Exo84p), which has the essential function of mediating polarized targeting of secretory vesicles to active sites of exocytosis	0
CC1G_12669	SPBC36.12c	YOR057W	SGT1	Probable cochaperone, regulates activity of Cyr1p (adenylyl cyclase); involved in assembly of the kinetochore complex, associates with the SCF (Skp1p/Cdc53p/F box protein) ubiquitin ligase complex	0
CC1G_10814	SPBC25B2.03	YMR140W	SIP5	Protein of unknown function; interacts with both the Reg1p/Glc7p phosphatase and the Snf1p kinase	0
CC1G_13734	SPCC550.03c	YLR398C	SKI2	Putative RNA helicase, involved in exosome mediated 3' to 5' mRNA degradation and translation inhibition of non-poly(A) mRNAs; forms complex with Ski3p and Ski8p; required for repressing propagation of dsRNA viruses	0
CC1G_00278	SPAC16E8.01	YBL007C	SLA1	Cytoskeletal protein binding protein required for assembly of the cortical actin cytoskeleton; interacts with proteins regulating actin dynamics and proteins required for endocytosis; found in the nucleus and cell cortex; has 3 SH3 domains	0
CC1G_00343	SPBC428.20c	YNL126W	SPC98	Component of the microtubule-nucleating Tub4p (gamma-tubulin) complex; interacts with Spc110p at the spindle pole body (SPB) inner plaque and with Spc72p at the SPB outer plaque	0
CC1G_04207	SPBC14C8.17c	YLR055C	SPT8	Subunit of the SAGA transcriptional regulatory complex but not present in SAGA-like complex SLIK/SALSA, required for SAGA-mediated inhibition at some promoters	0
CC1G_10276	SPCC962.03c	YNL189W	SRP1	Karyopherin alpha homolog, forms a dimer with karyopherin beta Kap95p to mediate import of nuclear proteins, binds the nuclear localization signal of the substrate during import; may also play a role in regulation of protein degradation	0
CC1G_04278	SPAC11H11.01	YCL008C	STP22	Component of the ESCRT-I complex, which is involved in ubiquitin-dependent sorting of proteins into the endosome; homologous to the mouse and human Tsg101 tumor susceptibility gene; mutants exhibit a Class E Vps phenotype	0
CC1G_00104	SPAC3G9.12	YBL034C	STU1	Component of the mitotic spindle that binds to interpolar microtubules via its association with beta-tubulin (Tub2p); required for interpolar microtubules to provide an outward force on the spindle poles	0
CC1G_05292	SPCC576.13	YBR231C	SWC5	Protein of unknown function, component of the SWR1 complex, which exchanges histone variant H2AZ (Htz1p) for chromatin-bound histone H2A	0
CC1G_03545	SPCC1827.07c	YIL047C	SYG1	Plasma membrane protein of unknown function; truncation and overexpression suppresses lethality of G-alpha protein deficiency	0
CC1G_13701	SPAC2G11.14	YGR274C	TAF1	TFIID subunit (145 kDa), involved in RNA polymerase II transcription initiation, has histone acetyltransferase activity, involved in promoter binding and G1/S progression	0
CC1G_10045	SPBC13G1.13	YPL122C	TFB2	Subunit of TFIIH and nucleotide excision repair factor 3 complexes, involved in transcription initiation, required for nucleotide excision repair, similar to 52 kDa subunit of human TFIIH	0
CC1G_01887	SPAC19D5.04	YDR457W	TOM1	E3 ubiquitin ligase of the hect-domain class; has a role in mRNA export from the nucleus and may regulate transcriptional coactivators	0
CC1G_00965	SPBC947.10	YKL034W	TUL1	Golgi-localized RING-finger ubiquitin ligase (E3), involved in ubiquitinating and sorting membrane proteins that contain polar transmembrane domains to multivesicular bodies for delivery to the vacuole for quality control purposes	0
CC1G_05180	SPCC1259.15c	YOR339C	UBC11	Ubiquitin-conjugating enzyme most similar in sequence to Xenopus ubiquitin-conjugating enzyme E2-C, but not a true functional homolog of this E2; unlike E2-C, not required for the degradation of mitotic cyclin Clb2	0
CC1G_05919	SPAC10F6.05c	YER100W	UBC6	Ubiquitin-conjugating enzyme involved in ER-associated protein degradation; located at the cytosolic side of the ER membrane; tail region contains a transmembrane segment at the C-terminus; substrate of the ubiquitin-proteasome pathway	0
CC1G_01236	SPAC30D11.13	YDL064W	UBC9	SUMO-conjugating enzyme involved in the Smt3p conjugation pathway; nuclear protein required for S- and M-phase cyclin degradation and mitotic control; involved in proteolysis mediated by the anaphase-promoting complex cyclosome (APCC)	0
CC1G_12961	SPBC713.02c	YMR304W	UBP15	Ubiquitin-specific protease that may play a role in ubiquitin precursor processing	0
CC1G_14872	SPAC12B10.01c	YKL010C	UFD4	Ubiquitin-protein ligase (E3) that interacts with Rpt4p and Rpt6p, two subunits of the 19S particle of the 26S proteasome; cytoplasmic E3 involved in the degradation of ubiquitin fusion proteins	0
CC1G_08478	SPAC323.06c	YPL003W	ULA1	Protein that acts together with Uba3p to activate Rub1p before its conjugation to proteins (neddylation), which may play a role in protein degradation	0
CC1G_01317	SPBC25H2.03	YLR386W	VAC14	Protein involved in regulated synthesis of PtdIns(3,5)P(2), in control of trafficking of some proteins to the vacuole lumen via the MVB, and in maintenance of vacuole size and acidity; interacts with Fig4p; activator of Fab1p	0
CC1G_13680	SPBC354.14c	YEL013W	VAC8	Phosphorylated vacuolar membrane protein that interacts with Atg13p, required for the cytoplasm-to-vacuole targeting (Cvt) pathway; interacts with Nvj1p to form nucleus-vacuole junctions	0
CC1G_00354	SPBC1685.14c	YNL212W	VID27	Cytoplasmic protein of unknown function; possibly involved in vacuolar protein degradation; not essential for proteasome-dependent degradation of fructose-1,6-bisphosphatase (FBPase); null mutants exhibit normal growth	0
CC1G_06453	SPAC11E3.07	YOR332W	VMA4	Subunit E of the eight-subunit V1 peripheral membrane domain of the vacuolar H+-ATPase (V-ATPase), an electrogenic proton pump found throughout the endomembrane system; required for the V1 domain to assemble onto the vacuolar membrane	0
CC1G_04394	SPBC3B9.18c	YGR020C	VMA7	Subunit F of the eight-subunit V1 peripheral membrane domain of vacuolar H+-ATPase (V-ATPase), an electrogenic proton pump found throughout the endomembrane system; required for the V1 domain to assemble onto the vacuolar membrane	0
CC1G_02972	SPAC521.04c	YNL321W	VNX1	Low affinity vacuolar membrane localized monovalent cation/H+ antiporter; member of the calcium exchanger (CAX) family; potential Cdc28p substrate	0
CC1G_01942	SPAC20G8.10c	YPL120W	VPS30	Subunit of phosphatidylinositol (PtdIns) 3-kinase complexes I and II; Complex I is essential in autophagy and Complex II is required for vacuolar protein sorting; ortholog of the higher eukaryotic gene Beclin 1	0
CC1G_06618	SPBC1703.15c	YLR396C	VPS33	ATP-binding protein that is a subunit of the HOPS complex and the CORVET tethering complex; essential for membrane docking and fusion at both the Golgi-to-endosome and endosome-to-vacuole stages of protein transport	0
CC1G_01160	SPAC2F3.10	YDR027C	VPS54	Component of the GARP (Golgi-associated retrograde protein) complex, Vps51p-Vps52p-Vps53p-Vps54p, which is required for the recycling of proteins from endosomes to the late Golgi; potentially phosphorylated by Cdc28p	0
CC1G_12022	SPAC630.11	YJR044C	VPS55	Late endosomal protein involved in late endosome to vacuole trafficking; functional homolog of human obesity receptor gene-related protein (OB-RGRP)	0
CC1G_00193	SPBC354.09c	YJR126C	VPS70	Protein of unknown function involved in vacuolar protein sorting	0
CC1G_03558	SPCC188.03	YDR325W	YCG1	Non-SMC subunit of the condensin complex; required for establishment and maintenance of chromosome condensation, chromosome segregation and chromatin binding of the condensin complex; required for clustering of tRNA genes at the nucleolus	0
CC1G_09859	SPAC607.09c	YJL059W	YHC3	Vacuolar membrane protein involved in the ATP-dependent transport of arginine into the vacuole and possibly in balancing ion homeostasis; homolog of human CLN3 involved in Batten disease (juvenile onset neuronal ceroid lipofuscinosis)	0
CC1G_14428	SPAC644.13c	YGL198W	YIP4	Protein that interacts with Rab GTPases, localized to late Golgi vesicles; computational analysis of large-scale protein-protein interaction data suggests a possible role in vesicle-mediated transport	0
CC1G_11756	SPAC9.13c	YKL095W	YJU2	Essential protein required for pre-mRNA splicing; associates transiently with the spliceosomal NTC ("nineteen complex") and acts after Prp2p to promote the first catalytic reaction of splicing	0
CC1G_03710	SPBC405.04c	YML001W	YPT7	GTPase; GTP-binding protein of the rab family; required for homotypic fusion event in vacuole inheritance, for endosome-endosome fusion, similar to mammalian Rab7	0
CC1G_05203	SPBP35G2.12	YBR111C	YSA1	Nudix hydrolase family member with ADP-ribose pyrophosphatase activity	0
CC1G_00208	SPBC1711.03	YKL207W		Putative protein of unknown function; non-essential gene; null mutant displays decreased frequency of mitochondrial genome loss (petite formation) and severe growth defect in minimal glycerol media	0
CC1G_00215	SPAC4F10.02	YHR113W		Cytoplasmic aspartyl aminopeptidase; cleaves unblocked N-terminal acidic amino acid residues from peptide substrates; forms a 12 subunit homo-oligomeric complex; M18 metalloprotease family member; may interact with ribosomes	0
CC1G_01100	SPAC1F3.09	YGR093W		Putative debranching enzyme associated ribonuclease; green fluorescent protein (GFP)-fusion protein localizes to the nucleus	0
CC1G_01130	SPBC1604.18c	YJL049W		Putative protein of unknown function; YJL049W is a non-essential gene	0
CC1G_02041	SPAC22A12.08c	YKR070W		Putative protein of unknown function; the authentic, non-tagged protein is detected in highly purified mitochondria in high-throughput studies	0
CC1G_02872	SPAC11E3.05	YDR128W		Putative protein of unknown function; YDR128W is synthetically sick with cdc13-1	0
CC1G_03316	SPBC13G1.05	YER140W		Putative protein of unknown function; the authentic, non-tagged protein is detected in highly purified mitochondria in high-throughput studies	0
CC1G_04239	SPCC4G3.11	YDL089W		Protein of unknown function; interacts with meiotic division protein Csm1p; green fluorescent protein (GFP)-fusion protein localizes to the nuclear periphery, potential Cdc28p substrate	0
CC1G_05217	SPCP31B10.02	YPL107W		Putative protein of unknown function; green fluorescent protein (GFP)-fusion protein localizes to mitochondria; YPL107W is not an essential gene	0
CC1G_06170	SPCC14G10.01	YDR196C		Putative dephospho-CoA kinase (DPCK) that catalyzes the final step in Coenzyme A biosynthesis; essential for viability; the authentic, non-tagged protein is detected in highly purified mitochondria in high-throughput studies	0
CC1G_06549	SPAC688.13	YMR262W		Protein of unknown function; interacts weakly with Knr4p; YMR262W is not an essential gene	0
CC1G_07748	SPAC30D11.06c	YKR051W		Putative protein of unknown function	0
CC1G_08070	SPAC3G6.03c	YOR111W		Putative protein of unknown function	0
CC1G_09109	SPAC11E3.02c	YOR296W		Putative protein of unknown function; green fluorescent protein (GFP)-fusion protein localizes to the cytoplasm; expressed during copper starvation; YOR296W is not an essential gene	0
CC1G_09305	SPAC11H11.03c	YPL199C		Putative protein of unknown function, predicted to be palmitoylated	0
CC1G_11395	SPAC12B10.05	YER078C		Putative mitochondrial metallopeptidase	0
CC1G_14564	SPBC1604.17c	YJR136C		Putative protein of unknown function; may interact with mitochondrial ribosomal protein Rsm23p; green fluorescent protein (GFP)-fusion protein localizes to the cytoplasm	0
CC1G_15424	SPAC890.03	YPL150W		Putative protein kinase of unknown cellular role	0
CC1G_13854	SPAC4A8.13c	YPR103W	PRE2	Beta 5 subunit of the 20S proteasome, responsible for the chymotryptic activity of the proteasome	1
CC1G_05307	SPAC23D3.07	YOR157C	PUP1	Endopeptidase with trypsin-like activity that cleaves after basic residues; beta 2 subunit of 20S proteasome, synthesized as a proprotein before being proteolytically processed for assembly into 20S particle; human homolog is subunit Z	1
CC1G_05267	SPCC16C4.01	YDL001W	RMD1	Cytoplasmic protein required for sporulation	1
CC1G_05504	SPBC23G7.12c	YGL048C	RPT6	One of six ATPases of the 19S regulatory particle of the 26S proteasome involved in the degradation of ubiquitinated substrates; bound by ubiquitin-protein ligases Ubr1p and Ufd4p; localized mainly to the nucleus throughout the cell cycle	1
CC1G_01893	SPAC823.05c	YOL018C	TLG2	Syntaxin-like t-SNARE that forms a complex with Tlg1p and Vti1p and mediates fusion of endosome-derived vesicles with the late Golgi; binds Vps45p, which prevents Tlg2p degradation and also facilitates t-SNARE complex formation	1
CC1G_01380	SPBP35G2.09	YLR298C	YHC1	Component of the U1 snRNP complex required for pre-mRNA splicing; putative ortholog of human U1C protein, which is involved in formation of a complex between U1 snRNP and the pre-mRNA 5' splice site	1

## Sheet: NKMF_co-regulated
C. cinerea gene	S. pombe gene	S. cerevisiae gene	S. cerevisiae name	S. cerevisiae function	Correlation >.5	Induced in all 3 species
CC1G_11540	SPAC23C11.09	YOR335C	ALA1	Cytoplasmic alanyl-tRNA synthetase, required for protein synthesis; point mutation (cdc64-1 allele) causes cell cycle arrest at G1; lethality of null mutation is functionally complemented by human homolog	1
CC1G_01371	SPAC15E1.08	YHR013C	ARD1	Subunit of the N-terminal acetyltransferase NatA (Nat1p, Ard1p, Nat5p); N-terminally acetylates many proteins, which influences multiple processes such as the cell cycle, heat-shock resistance, mating, sporulation, and telomeric silencing	1
CC1G_12292	SPAC821.06	YCR002C	CDC10	Component of the septin ring of the mother-bud neck that is required for cytokinesis; septins recruit proteins to the neck and can act as a barrier to diffusion at the membrane, and they comprise the 10nm filaments seen with EM	1
CC1G_01636	SPBC26H8.03	YGR157W	CHO2	Phosphatidylethanolamine methyltransferase (PEMT), catalyzes the first step in the conversion of phosphatidylethanolamine to phosphatidylcholine during the methylation pathway of phosphatidylcholine biosynthesis	1
CC1G_12431	SPAC6G9.12	YLR330W	CHS5	Component of the exomer complex, which also contains Csh6p, Bch1p, Bch2p, and Bud7p and is involved in export of selected proteins, such as chitin synthase Chs3p, from the Golgi to the plasma membrane	1
CC1G_01809	SPBC146.05c	YNL245C	CWC25	Component of a complex containing Cef1p, involved in pre-mRNA splicing; has similarity to S. pombe Cwf25p	1
CC1G_08140	SPAC56F8.08	YER143W	DDI1	DNA damage-inducible v-SNARE binding protein, contains a ubiquitin-associated (UBA) domain, may act as a negative regulator of constitutive exocytosis, may play a role in S-phase checkpoint control	1
CC1G_00125	SPAC644.05c	YBR252W	DUT1	dUTPase, catalyzes hydrolysis of dUTP to dUMP and PPi, thereby preventing incorporation of uracil into DNA during replication; critical for the maintenance of genetic stability	1
CC1G_05176	SPBC1773.01	YMR029C	FAR8	Protein involved in G1 cell cycle arrest in response to pheromone, in a pathway different from the Far1p-dependent pathway; interacts with Far3p, Far7p, Far9p, Far10p, and Far11p	1
CC1G_00553	SPBPB2B2.12c	YBR019C	GAL10	UDP-glucose-4-epimerase, catalyzes the interconversion of UDP-galactose and UDP-D-glucose in galactose metabolism; also catalyzes the conversion of alpha-D-glucose or alpha-D-galactose to their beta-anomers	1
CC1G_02524	SPBC12C2.11	YKL104C	GFA1	Glutamine-fructose-6-phosphate amidotransferase, catalyzes the formation of glucosamine-6-P and glutamate from fructose-6-P and glutamine in the first step of chitin biosynthesis	1
CC1G_05870	SPAC16E8.03	YFL017C	GNA1	Evolutionarily conserved glucosamine-6-phosphate acetyltransferase required for multiple cell cycle events including passage through START, DNA synthesis, and mitosis; involved in UDP-N-acetylglucosamine synthesis, forms GlcNAc6P from AcCoA	1
CC1G_13869	SPCC16A11.06c	YGL142C	GPI10	Integral membrane protein involved in glycosylphosphatidylinositol (GPI) anchor synthesis; putative alpha 1,2 mannosyltransferase required for addition of the third mannose onto the GPI core structure; human PIG-Bp is a functional homolog	1
CC1G_02726	SPBC27B12.06	YLL031C	GPI13	ER membrane localized phosphoryltransferase that adds phosphoethanolamine onto the third mannose residue of the glycosylphosphatidylinositol (GPI) anchor precursor; similar to human PIG-O protein	1
CC1G_12637	SPCC550.04c	YPL076W	GPI2	Protein involved in the synthesis of N-acetylglucosaminyl phosphatidylinositol (GlcNAc-PI), the first intermediate in the synthesis of glycosylphosphatidylinositol (GPI) anchors; homologous to the human PIG-C protein	1
CC1G_06305	SPBC56F2.12	YLR355C	ILV5	Acetohydroxyacid reductoisomerase, mitochondrial protein involved in branched-chain amino acid biosynthesis, also required for maintenance of wild-type mitochondrial DNA and found in mitochondrial nucleoids	1
CC1G_01358	SPBC1A4.02c	YCL018W	LEU2	Beta-isopropylmalate dehydrogenase (IMDH), catalyzes the third step in the leucine biosynthesis pathway	1
CC1G_03337	SPAC20H4.05c	YJR024C	MDE1	5'-methylthioribulose-1-phosphate dehydratase; acts in the methionine salvage pathway; potential Smt3p sumoylation substrate; expression downregulated by caspofungin and deletion mutant is caspofungin resistant	1
CC1G_04699	SPBC428.11	YLR303W	MET17	Methionine and cysteine synthase (O-acetyl homoserine-O-acetyl serine sulfhydrylase), required for sulfur amino acid synthesis	1
CC1G_00401	SPAC9.09	YER091C	MET6	Cobalamin-independent methionine synthase, involved in amino acid biosynthesis; requires a minimum of two glutamates on the methyltetrahydrofolate substrate, similar to bacterial metE homologs	1
CC1G_01012	SPAP19A11.05c	YNL005C	MRP7	Mitochondrial ribosomal protein of the large subunit	1
CC1G_06856	SPCC576.06c	YPL097W	MSY1	Mitochondrial tyrosyl-tRNA synthetase	1
CC1G_11647	SPBP18G5.02	YCL004W	PGS1	Phosphatidylglycerolphosphate synthase, catalyzes the synthesis of phosphatidylglycerolphosphate from CDP-diacylglycerol and sn-glycerol 3-phosphate in the first committed and rate-limiting step of cardiolipin biosynthesis	1
CC1G_00427	SPBC36B7.05c	YDR313C	PIB1	RING-type ubiquitin ligase of the endosomal and vacuolar membranes, binds phosphatidylinositol(3)-phosphate; contains a FYVE finger domain	1
CC1G_04234	SPAC22E12.16c	YNL267W	PIK1	Phosphatidylinositol 4-kinase; catalyzes first step in the biosynthesis of phosphatidylinositol-4,5-biphosphate; may control cytokineses through the actin cytoskeleton	1
CC1G_01276	SPCC1795.04c	YOR362C	PRE10	Alpha 7 subunit of the 20S proteasome	1
CC1G_13854	SPAC4A8.13c	YPR103W	PRE2	Beta 5 subunit of the 20S proteasome, responsible for the chymotryptic activity of the proteasome	1	1
CC1G_02270	SPAC13C5.01c	YGR135W	PRE9	Alpha 3 subunit of the 20S proteasome, the only nonessential 20S subunit; may be replaced by the alpha 4 subunit (Pre6p) under stress conditions to create a more active proteasomal isoform	1
CC1G_02871	SPBC16E9.18	YNL169C	PSD1	Phosphatidylserine decarboxylase of the mitochondrial inner membrane, converts phosphatidylserine to phosphatidylethanolamine	1
CC1G_05307	SPAC23D3.07	YOR157C	PUP1	Endopeptidase with trypsin-like activity that cleaves after basic residues; beta 2 subunit of 20S proteasome, synthesized as a proprotein before being proteolytically processed for assembly into 20S particle; human homolog is subunit Z	1	1
CC1G_04218	SPBC11C11.10	YNL292W	PUS4	Pseudouridine synthase, catalyzes only the formation of pseudouridine-55 (Psi55), a highly conserved tRNA modification, in mitochondrial and cytoplasmic tRNAs; PUS4 overexpression leads to translational derepression of GCN4 (Gcd- phenotype)	1
CC1G_00477	SPAC8E11.07c	YOR265W	RBL2	Protein involved in microtubule morphogenesis, required for protection from excess free beta-tubulin; proposed to be involved the folding of beta-tubulin; similar to mouse beta-tubulin cofactor A	1
CC1G_05267	SPCC16C4.01	YDL001W	RMD1	Cytoplasmic protein required for sporulation	1	1
CC1G_03877	SPCC576.10c	YDR394W	RPT3	One of six ATPases of the 19S regulatory particle of the 26S proteasome involved in the degradation of ubiquitinated substrates; substrate of N-acetyltransferase B	1
CC1G_05504	SPBC23G7.12c	YGL048C	RPT6	One of six ATPases of the 19S regulatory particle of the 26S proteasome involved in the degradation of ubiquitinated substrates; bound by ubiquitin-protein ligases Ubr1p and Ufd4p; localized mainly to the nucleus throughout the cell cycle	1	1
CC1G_09582	SPAC1687.13c	YDL216C	RRI1	Catalytic subunit of the COP9 signalosome (CSN) complex that acts as an isopeptidase in cleaving the ubiquitin-like protein Nedd8 from SCF ubiquitin ligases; metalloendopeptidase involved in the adaptation to pheromone signaling	1
CC1G_10559	SPBC800.09	YPR129W	SCD6	Protein containing an Lsm domain, may bind RNA and have a role in RNA processing; overproduction suppresses a null mutation in CHC1, which encodes the heavy chain of clathrin	1
CC1G_06390	SPAC4A8.12c	YKL193C	SDS22	Conserved nuclear regulatory subunit of Glc7p type 1 protein serine-threonine phosphatase (PP1), functions positively with Glc7p to promote dephosphorylation of nuclear substrates required for chromosome transmission during mitosis	1
CC1G_05690	SPAC1556.07	YFL045C	SEC53	Phosphomannomutase, involved in synthesis of GDP-mannose and dolichol-phosphate-mannose; required for folding and glycosylation of secretory proteins in the ER lumen	1
CC1G_01813	SPBC1215.01	YGR112W	SHY1	Mitochondrial inner membrane protein required for assembly of cytochrome c oxidase (complex IV); associates with complex IV assembly intermediates and complex III/complex IV supercomplexes; similar to human SURF1 involved in Leigh Syndrome	1
CC1G_13677	SPBC11G11.06c	YOR159C	SME1	Core Sm protein Sm E; part of heteroheptameric complex (with Smb1p, Smd1p, Smd2p, Smd3p, Smx3p, and Smx2p) that is part of the spliceosomal U1, U2, U4, and U5 snRNPs; homolog of human Sm E	1
CC1G_06416	SPAC56F8.11	YLR066W	SPC3	Subunit of signal peptidase complex (Spc1p, Spc2p, Spc3p, Sec11p), which catalyzes cleavage of N-terminal signal sequences of proteins targeted to the secretory pathway; homologous to mammalian SPC22/23	1
CC1G_05804	SPAC57A7.12	YHR064C	SSZ1	Hsp70 protein that interacts with Zuo1p (a DnaJ homolog) to form a ribosome-associated complex that binds the ribosome via the Zuo1p subunit; also involved in pleiotropic drug resistance via sequential activation of PDR1 and PDR5; binds ATP	1
CC1G_01441	SPAC15A10.02	YDR145W	TAF12	Subunit (61/68 kDa) of TFIID and SAGA complexes, involved in RNA polymerase II transcription initiation and in chromatin modification, similar to histone H2A	1
CC1G_01893	SPAC823.05c	YOL018C	TLG2	Syntaxin-like t-SNARE that forms a complex with Tlg1p and Vti1p and mediates fusion of endosome-derived vesicles with the late Golgi; binds Vps45p, which prevents Tlg2p degradation and also facilitates t-SNARE complex formation	1	1
CC1G_05083	SPCC126.06	YGR080W	TWF1	Twinfilin, highly conserved actin monomer-sequestering protein involved in regulation of the cortical actin cytoskeleton, composed of two cofilin-like regions, localizes actin monomers to sites of rapid filament assembly	1
CC1G_01847	SPCC777.10c	YLR306W	UBC12	Enzyme that mediates the conjugation of Rub1p, a ubiquitin-like protein, to other proteins; related to E2 ubiquitin-conjugating enzymes	1
CC1G_15273	SPAC6G9.08	YFR010W	UBP6	Ubiquitin-specific protease situated in the base subcomplex of the 26S proteasome, releases free ubiquitin from branched polyubiquitin chains; works in opposition to polyubiquitin elongation activity of Hul5p	1
CC1G_00220	SPAC1783.02c	YPR139C	VPS66	Cytoplasmic protein of unknown function involved in vacuolar protein sorting.	1
CC1G_01380	SPBP35G2.09	YLR298C	YHC1	Component of the U1 snRNP complex required for pre-mRNA splicing; putative ortholog of human U1C protein, which is involved in formation of a complex between U1 snRNP and the pre-mRNA 5' splice site	1	1
CC1G_03211	SPCC306.02c	YNL044W	YIP3	Protein localized to COPII vesicles, proposed to be involved in ER to Golgi transport; interacts with members of the Rab GTPase family and Yip1p; also interacts with Rtn1p	1
CC1G_00772	SPBC365.13c	YIL063C	YRB2	Protein of unknown function involved in nuclear processes of the Ran-GTPase cycle; involved in nuclear protein export; contains Ran Binding Domain and FxFG repeats; interacts with Srm1p, GTP-Gsp1p, Rna1p and Crm1p; is not essential	1
CC1G_15525	SPBC1778.01c	YGR285C	ZUO1	Cytosolic ribosome-associated chaperone that acts, together with Ssz1p and the Ssb proteins, as a chaperone for nascent polypeptide chains; contains a DnaJ domain and functions as a J-protein partner for Ssb1p and Ssb2p	1
