# Supplementary material for: Analysis of the Basidiomycete Coprinopsis cinerea Reveals Conservation of the Core Meiotic Expression Program over Half a Billion Years of Evolution
Source: PLoS Genet. 2010 Sep 23;6(9):e1001135. doi: 10.1371/journal.pgen.1001135 (PMC2944786; doi:10.1371/journal.pgen.1001135)
Supplement: Table S2 — GO analysis of C. cinerea meiosis-only genes. Gene ontology (GO) enrichment analysis was performed for the 886 genes expressed in meiotic gill tissue only using EASE [39]. Enrichments were discarded if only one gene of a particular class were identified. Enrichments with a Fisher's Exact score >0.01 were also discarded. (0.05 MB XLS) [file pgen.1001135.s004.xls]

## Sheet: Sheet1
Table S2: GO analysis of C. cinerea meiosis-only genes
Gene ontology (GO) enrichment analysis was performed for the 886 genes expressed only in meiotic tissue, using EASE.
Enrichments were discarded if only one gene of a particular class were identified. Enrichments with a Fisher’s Exact score < 0.01 were also discarded.
GO ID	GO Annotation	Fisher's Exact Score
GO:0006974	response to DNA damage stimulus	0.0006328
GO:0006281	DNA repair	0.0006328
GO:0009719	response to endogenous stimulus	0.0007192
GO:0006259	DNA metabolic process	0.001518
GO:0045005	maintenance of fidelity during DNA-dependent DNA replication	0.001728
GO:0006298	mismatch repair	0.001728
GO:0006950	response to stress	0.001842
GO:0003684	damaged DNA binding	0.004626
GO:0003676	nucleic acid binding	0.009515
