# Supplementary material for: Analysis of the Basidiomycete Coprinopsis cinerea Reveals Conservation of the Core Meiotic Expression Program over Half a Billion Years of Evolution
Source: PLoS Genet. 2010 Sep 23;6(9):e1001135. doi: 10.1371/journal.pgen.1001135 (PMC2944786; doi:10.1371/journal.pgen.1001135)
Supplement: Table S5 — qRT-PCR primers. Primers used for amplification of time point cDNA for qRT-PCR. (0.02 MB XLS) [file pgen.1001135.s007.xls]

## Sheet: Sheet1
Table S5: Primers used for qRT-PCR analysis.
Gene prediction notations are as follows: G = Jan06m300_GLEAN, A = aug_GLEAN.
Gene	Primer 1	Primer 2
rad21.1	TACGCTGAAGCCATTCTTTCGAGG	CCTTTCGACTGTAGATGCGAACCA
rad21.2	AGAGCTATGCAGACATGAGTTGCC	TACTAGAATCCTGTGCACCGTCGT
rec8	ACATGGCAACTACACCTCAGTTCG	AATGGCCCGTCCATGTTTGTATCC
G_10188	CACATTACATCCAACGCCCTGCAA	AATAACGGCTGGGATGACCACTAC
A_07768	CGGACGCAGATTACCTCATTGACA	AGTAATCCGCTAGTTCGAGCCTGT
mre11	CTCAAGCACTATGGGAAGAACGCA	CCTTCTTGGATCTGTGGAACACAAGC
mer3	TCCTCGATAGCAAGCTGTTTGGTG	CTGCATGGTGAACTCCAATACCGT
spo11	TTAGTGGACGACCTTGCGGC	CTACAACCAATACCCACGCGATGT
msh5	TTGCCCTCATTCAGATAATGGCCC	TCGTCAAGCAGGATAAGAGAACGG
G_05011	AACTCTGTGGCCTCTTCCAATGAC	TTAAGCGCCAATGGAGATGGGTGT
G_12285	AGTCTCTCGTAGTTCATGGAGGCT	CCAAATCTCCAGCAGGATTGGTGA
